# Supplementary material for: Treatment With Medicinal Mushroom Extract Mixture Inhibits Translation and Reprograms Metabolism in Advanced Colorectal Cancer Animal Model as Evidenced by Tandem Mass Tags Proteomics Analysis
Source: Front Pharmacol. 2020 Aug 21;11:1202. doi: 10.3389/fphar.2020.01202 (PMC7472604; doi:10.3389/fphar.2020.01202)
Supplement: Supplementary file 1 [file DataSheet_1.xlsx]

## Sheet: Sheet1
#term ID	term description	observed gene count	background gene count	false discovery rate	matching proteins in your network (IDs)	matching proteins in your network (labels)
GO:0006412	translation	7	313	2.17e-09	ENSMUSP00000004072,ENSMUSP00000004554,ENSMUSP00000025511,ENSMUSP00000029722,ENSMUSP00000032998,ENSMUSP00000035105,ENSMUSP00000099757	Rpl8,Rps14,Rps3,Rps3a1,Rps5,Rps8,Rpsa
GO:0006518	peptide metabolic process	7	440	5.67e-09	ENSMUSP00000004072,ENSMUSP00000004554,ENSMUSP00000025511,ENSMUSP00000029722,ENSMUSP00000032998,ENSMUSP00000035105,ENSMUSP00000099757	Rpl8,Rps14,Rps3,Rps3a1,Rps5,Rps8,Rpsa
GO:0042255	ribosome assembly	4	59	6.11e-07	ENSMUSP00000004554,ENSMUSP00000025511,ENSMUSP00000026387,ENSMUSP00000035105	Rps14,Rps5,Rpsa,Sbds
GO:0042274	ribosomal small subunit biogenesis	4	70	1.01e-06	ENSMUSP00000004554,ENSMUSP00000025511,ENSMUSP00000035105,ENSMUSP00000099757	Rps14,Rps5,Rps8,Rpsa
GO:0042254	ribosome biogenesis	5	252	1.53e-06	ENSMUSP00000004554,ENSMUSP00000025511,ENSMUSP00000026387,ENSMUSP00000035105,ENSMUSP00000099757	Rps14,Rps5,Rps8,Rpsa,Sbds
GO:0000028	ribosomal small subunit assembly	3	19	3.51e-06	ENSMUSP00000004554,ENSMUSP00000025511,ENSMUSP00000035105	Rps14,Rps5,Rpsa
GO:0000462	maturation of SSU-rRNA from tricistronic rRNA transcript (SSU-rRNA, 5.8S rRNA, LSU-rRNA)	3	33	1.35e-05	ENSMUSP00000025511,ENSMUSP00000035105,ENSMUSP00000099757	Rps14,Rps8,Rpsa
GO:0006364	rRNA processing	4	176	1.96e-05	ENSMUSP00000025511,ENSMUSP00000026387,ENSMUSP00000035105,ENSMUSP00000099757	Rps14,Rps8,Rpsa,Sbds
GO:0010467	gene expression	8	3013	2.84e-05	ENSMUSP00000004072,ENSMUSP00000004554,ENSMUSP00000025511,ENSMUSP00000026387,ENSMUSP00000029722,ENSMUSP00000032998,ENSMUSP00000035105,ENSMUSP00000099757	Rpl8,Rps14,Rps3,Rps3a1,Rps5,Rps8,Rpsa,Sbds
GO:0002181	cytoplasmic translation	3	55	3.67e-05	ENSMUSP00000004072,ENSMUSP00000029722,ENSMUSP00000032998	Rpl8,Rps3,Rps3a1
GO:0070925	organelle assembly	5	576	3.67e-05	ENSMUSP00000004554,ENSMUSP00000025511,ENSMUSP00000026387,ENSMUSP00000032998,ENSMUSP00000035105	Rps14,Rps3,Rps5,Rpsa,Sbds
GO:0034641	cellular nitrogen compound metabolic process	8	4247	0.00031	ENSMUSP00000004072,ENSMUSP00000004554,ENSMUSP00000025511,ENSMUSP00000026387,ENSMUSP00000029722,ENSMUSP00000032998,ENSMUSP00000035105,ENSMUSP00000099757	Rpl8,Rps14,Rps3,Rps3a1,Rps5,Rps8,Rpsa,Sbds
GO:0044237	cellular metabolic process	9	7348	0.00089	ENSMUSP00000004072,ENSMUSP00000004554,ENSMUSP00000025511,ENSMUSP00000026387,ENSMUSP00000029722,ENSMUSP00000032998,ENSMUSP00000035105,ENSMUSP00000098405,ENSMUSP00000099757	Anxa7,Rpl8,Rps14,Rps3,Rps3a1,Rps5,Rps8,Rpsa,Sbds
GO:0044085	cellular component biogenesis	6	2213	0.0011	ENSMUSP00000004554,ENSMUSP00000025511,ENSMUSP00000026387,ENSMUSP00000032998,ENSMUSP00000035105,ENSMUSP00000099757	Rps14,Rps3,Rps5,Rps8,Rpsa,Sbds
GO:0006417	regulation of translation	3	307	0.0029	ENSMUSP00000025511,ENSMUSP00000029722,ENSMUSP00000032998	Rps14,Rps3,Rps3a1
GO:0071840	cellular component organization or biogenesis	7	4730	0.0058	ENSMUSP00000004554,ENSMUSP00000025511,ENSMUSP00000026387,ENSMUSP00000032998,ENSMUSP00000035105,ENSMUSP00000098405,ENSMUSP00000099757	Anxa7,Rps14,Rps3,Rps5,Rps8,Rpsa,Sbds
GO:0007051	spindle organization	2	119	0.0111	ENSMUSP00000026387,ENSMUSP00000032998	Rps3,Sbds
GO:0044238	primary metabolic process	8	7426	0.0111	ENSMUSP00000004072,ENSMUSP00000004554,ENSMUSP00000025511,ENSMUSP00000026387,ENSMUSP00000029722,ENSMUSP00000032998,ENSMUSP00000035105,ENSMUSP00000099757	Rpl8,Rps14,Rps3,Rps3a1,Rps5,Rps8,Rpsa,Sbds
GO:0016070	RNA metabolic process	5	2725	0.0226	ENSMUSP00000025511,ENSMUSP00000026387,ENSMUSP00000032998,ENSMUSP00000035105,ENSMUSP00000099757	Rps14,Rps3,Rps8,Rpsa,Sbds
GO:0016043	cellular component organization	6	4560	0.0338	ENSMUSP00000004554,ENSMUSP00000025511,ENSMUSP00000026387,ENSMUSP00000032998,ENSMUSP00000035105,ENSMUSP00000098405	Anxa7,Rps14,Rps3,Rps5,Rpsa,Sbds
GO:0090305	nucleic acid phosphodiester bond hydrolysis	2	232	0.0346	ENSMUSP00000032998,ENSMUSP00000035105	Rps3,Rpsa
