# Supplementary material for: Treatment With Medicinal Mushroom Extract Mixture Inhibits Translation and Reprograms Metabolism in Advanced Colorectal Cancer Animal Model as Evidenced by Tandem Mass Tags Proteomics Analysis
Source: Front Pharmacol. 2020 Aug 21;11:1202. doi: 10.3389/fphar.2020.01202 (PMC7472604; doi:10.3389/fphar.2020.01202)
Supplement: Supplementary file 2 [file DataSheet_2.xlsx]

## Sheet: Sheet1
#term ID	term description	observed gene count	background gene count	false discovery rate	matching proteins in your network (IDs)	matching proteins in your network (labels)
GO:0000398	mRNA splicing, via spliceosome	7	166	1.99e-07	ENSMUSP00000002198,ENSMUSP00000004200,ENSMUSP00000005830,ENSMUSP00000019614,ENSMUSP00000024727,ENSMUSP00000114968,ENSMUSP00000136858	Bcas2,Cdc5l,Cwc15,Plrg1,Prpf19,Sf3a1,Xab2
GO:0008380	RNA splicing	8	310	1.99e-07	ENSMUSP00000002198,ENSMUSP00000004200,ENSMUSP00000005830,ENSMUSP00000019614,ENSMUSP00000021306,ENSMUSP00000024727,ENSMUSP00000114968,ENSMUSP00000136858	Bcas2,Cdc5l,Cwc15,Eftud2,Plrg1,Prpf19,Sf3a1,Xab2
GO:0006397	mRNA processing	8	384	3.58e-07	ENSMUSP00000002198,ENSMUSP00000004200,ENSMUSP00000005830,ENSMUSP00000019614,ENSMUSP00000021306,ENSMUSP00000024727,ENSMUSP00000114968,ENSMUSP00000136858	Bcas2,Cdc5l,Cwc15,Eftud2,Plrg1,Prpf19,Sf3a1,Xab2
GO:0000349	generation of catalytic spliceosome for first transesterification step	2	2	0.00075	ENSMUSP00000019614,ENSMUSP00000136858	Prpf19,Xab2
GO:0006900	vesicle budding from membrane	3	38	0.001	ENSMUSP00000022060,ENSMUSP00000034756,ENSMUSP00000036949	Anxa2,Pdcd6,S100a10
GO:0001765	membrane raft assembly	2	11	0.0071	ENSMUSP00000034756,ENSMUSP00000036949	Anxa2,S100a10
GO:0016050	vesicle organization	4	233	0.0071	ENSMUSP00000022060,ENSMUSP00000027467,ENSMUSP00000034756,ENSMUSP00000036949	Anxa2,Pdcd6,S100a10,Serpine2
GO:0034613	cellular protein localization	7	1162	0.0071	ENSMUSP00000022060,ENSMUSP00000025702,ENSMUSP00000030805,ENSMUSP00000034756,ENSMUSP00000036949,ENSMUSP00000114968,ENSMUSP00000136858	Anxa2,Park7,Pdcd6,Plrg1,Prpf19,S100a10,Snx15
GO:0008104	protein localization	8	1733	0.0092	ENSMUSP00000022060,ENSMUSP00000025702,ENSMUSP00000030805,ENSMUSP00000034756,ENSMUSP00000036949,ENSMUSP00000114968,ENSMUSP00000118221,ENSMUSP00000136858	Anxa2,Park7,Pdcd6,Plrg1,Prpf19,S100a10,Snx15,Sri
GO:0048711	positive regulation of astrocyte differentiation	2	16	0.0095	ENSMUSP00000027467,ENSMUSP00000136858	Prpf19,Serpine2
GO:0042177	negative regulation of protein catabolic process	3	119	0.014	ENSMUSP00000027467,ENSMUSP00000030805,ENSMUSP00000034756	Anxa2,Park7,Serpine2
GO:0072422	signal transduction involved in DNA damage checkpoint	2	26	0.0188	ENSMUSP00000024727,ENSMUSP00000136858	Cdc5l,Prpf19
GO:0051098	regulation of binding	4	376	0.02	ENSMUSP00000030805,ENSMUSP00000034756,ENSMUSP00000036949,ENSMUSP00000118221	Anxa2,Park7,S100a10,Sri
GO:0043271	negative regulation of ion transport	3	158	0.0215	ENSMUSP00000027467,ENSMUSP00000030805,ENSMUSP00000118221	Park7,Serpine2,Sri
GO:0006281	DNA repair	4	397	0.0218	ENSMUSP00000019614,ENSMUSP00000024727,ENSMUSP00000030805,ENSMUSP00000136858	Cdc5l,Park7,Prpf19,Xab2
GO:0051290	protein heterotetramerization	2	35	0.0235	ENSMUSP00000034756,ENSMUSP00000036949	Anxa2,S100a10
GO:2001258	negative regulation of cation channel activity	2	41	0.0296	ENSMUSP00000030805,ENSMUSP00000118221	Park7,Sri
GO:0022618	ribonucleoprotein complex assembly	3	192	0.0303	ENSMUSP00000002198,ENSMUSP00000019614,ENSMUSP00000136858	Prpf19,Sf3a1,Xab2
GO:0000245	spliceosomal complex assembly	2	45	0.0318	ENSMUSP00000002198,ENSMUSP00000136858	Prpf19,Sf3a1
GO:0030195	negative regulation of blood coagulation	2	44	0.0318	ENSMUSP00000027467,ENSMUSP00000034756	Anxa2,Serpine2
GO:0051099	positive regulation of binding	3	198	0.0318	ENSMUSP00000030805,ENSMUSP00000034756,ENSMUSP00000036949	Anxa2,Park7,S100a10
GO:0065003	protein-containing complex assembly	6	1292	0.0318	ENSMUSP00000002198,ENSMUSP00000019614,ENSMUSP00000022060,ENSMUSP00000034756,ENSMUSP00000036949,ENSMUSP00000136858	Anxa2,Pdcd6,Prpf19,S100a10,Sf3a1,Xab2
GO:2000677	regulation of transcription regulatory region DNA binding	2	49	0.0318	ENSMUSP00000030805,ENSMUSP00000118221	Park7,Sri
GO:0051899	membrane depolarization	2	54	0.0358	ENSMUSP00000030805,ENSMUSP00000140937	Cacna1e,Park7
GO:0043170	macromolecule metabolic process	13	6225	0.0361	ENSMUSP00000002198,ENSMUSP00000004200,ENSMUSP00000005830,ENSMUSP00000019614,ENSMUSP00000021306,ENSMUSP00000022060,ENSMUSP00000024727,ENSMUSP00000028257,ENSMUSP00000030805,ENSMUSP00000034756,ENSMUSP00000114968,ENSMUSP00000118221,ENSMUSP00000136858	Anxa2,Bcas2,Cdc5l,Cwc15,Eftud2,Gca,Park7,Pdcd6,Plrg1,Prpf19,Sf3a1,Sri,Xab2
GO:1902532	negative regulation of intracellular signal transduction	4	521	0.0365	ENSMUSP00000022060,ENSMUSP00000027467,ENSMUSP00000030805,ENSMUSP00000118221	Park7,Pdcd6,Serpine2,Sri
GO:0090304	nucleic acid metabolic process	9	3169	0.0388	ENSMUSP00000002198,ENSMUSP00000004200,ENSMUSP00000005830,ENSMUSP00000019614,ENSMUSP00000021306,ENSMUSP00000024727,ENSMUSP00000030805,ENSMUSP00000114968,ENSMUSP00000136858	Bcas2,Cdc5l,Cwc15,Eftud2,Park7,Plrg1,Prpf19,Sf3a1,Xab2
GO:0061024	membrane organization	4	548	0.0404	ENSMUSP00000022060,ENSMUSP00000034756,ENSMUSP00000036949,ENSMUSP00000098405	Anxa2,Anxa7,Pdcd6,S100a10
