# Supplementary material for: Treatment With Medicinal Mushroom Extract Mixture Inhibits Translation and Reprograms Metabolism in Advanced Colorectal Cancer Animal Model as Evidenced by Tandem Mass Tags Proteomics Analysis
Source: Front Pharmacol. 2020 Aug 21;11:1202. doi: 10.3389/fphar.2020.01202 (PMC7472604; doi:10.3389/fphar.2020.01202)
Supplement: Supplementary file 3 [file DataSheet_3.xlsx]

## Sheet: Sheet1
#term ID	term description	observed gene count	background gene count	false discovery rate	matching proteins in your network (IDs)	matching proteins in your network (labels)
GO:0006412	translation	18	313	7.36e-17	ENSMUSP00000000756,ENSMUSP00000000804,ENSMUSP00000003521,ENSMUSP00000004072,ENSMUSP00000004554,ENSMUSP00000008812,ENSMUSP00000023269,ENSMUSP00000023599,ENSMUSP00000025511,ENSMUSP00000032998,ENSMUSP00000034441,ENSMUSP00000035105,ENSMUSP00000054421,ENSMUSP00000058432,ENSMUSP00000099757,ENSMUSP00000108837,ENSMUSP00000126294,ENSMUSP00000127034	Aars,Ddx3x,Eif3j2,Eif4a1,Eif4a2,Rpl13,Rpl24,Rpl36a,Rpl8,Rps11,Rps13,Rps14,Rps18,Rps21,Rps3,Rps5,Rps8,Rpsa
GO:0006518	peptide metabolic process	18	440	5.98e-15	ENSMUSP00000000756,ENSMUSP00000000804,ENSMUSP00000003521,ENSMUSP00000004072,ENSMUSP00000004554,ENSMUSP00000008812,ENSMUSP00000023269,ENSMUSP00000023599,ENSMUSP00000025511,ENSMUSP00000032998,ENSMUSP00000034441,ENSMUSP00000035105,ENSMUSP00000054421,ENSMUSP00000058432,ENSMUSP00000099757,ENSMUSP00000108837,ENSMUSP00000126294,ENSMUSP00000127034	Aars,Ddx3x,Eif3j2,Eif4a1,Eif4a2,Rpl13,Rpl24,Rpl36a,Rpl8,Rps11,Rps13,Rps14,Rps18,Rps21,Rps3,Rps5,Rps8,Rpsa
GO:0010467	gene expression	31	3013	1.24e-11	ENSMUSP00000000756,ENSMUSP00000000804,ENSMUSP00000003521,ENSMUSP00000004072,ENSMUSP00000004554,ENSMUSP00000008812,ENSMUSP00000022971,ENSMUSP00000023269,ENSMUSP00000023599,ENSMUSP00000025511,ENSMUSP00000026387,ENSMUSP00000032998,ENSMUSP00000034441,ENSMUSP00000035105,ENSMUSP00000039269,ENSMUSP00000047571,ENSMUSP00000054421,ENSMUSP00000058321,ENSMUSP00000058432,ENSMUSP00000063744,ENSMUSP00000065940,…	Aars,Ddx39b,Ddx3x,Eif3j2,Eif4a1,Eif4a2,Hmgb2,Hnrnpd,Hnrnpf,Hnrnpk,Hnrnpu,Myc,Ptbp3,Ptrf,Rbmx,Rpl13,Rpl24,Rpl36a,Rpl8,Rps11,Rps13,Rps14,Rps18,Rps21,Rps3,Rps5,Rps8,Rpsa,Sbds,Ssb,Syncrip
GO:0034641	cellular nitrogen compound metabolic process	34	4247	3.53e-10	ENSMUSP00000000756,ENSMUSP00000000804,ENSMUSP00000003521,ENSMUSP00000004072,ENSMUSP00000004554,ENSMUSP00000008812,ENSMUSP00000022971,ENSMUSP00000023269,ENSMUSP00000023599,ENSMUSP00000025511,ENSMUSP00000026387,ENSMUSP00000028817,ENSMUSP00000032998,ENSMUSP00000034441,ENSMUSP00000035105,ENSMUSP00000039269,ENSMUSP00000047571,ENSMUSP00000054421,ENSMUSP00000058321,ENSMUSP00000058432,ENSMUSP00000063744,…	Aars,Ddx39b,Ddx3x,Eif3j2,Eif4a1,Eif4a2,Hmgb1,Hmgb2,Hnrnpd,Hnrnpf,Hnrnpk,Hnrnpu,Myc,Nolc1,Pcna,Ptbp3,Ptrf,Rbmx,Rpl13,Rpl24,Rpl36a,Rpl8,Rps11,Rps13,Rps14,Rps18,Rps21,Rps3,Rps5,Rps8,Rpsa,Sbds,Ssb,Syncrip
GO:0009987	cellular process	52	12459	8.05e-10	ENSMUSP00000000756,ENSMUSP00000000804,ENSMUSP00000003521,ENSMUSP00000004072,ENSMUSP00000004554,ENSMUSP00000005292,ENSMUSP00000008812,ENSMUSP00000020285,ENSMUSP00000022971,ENSMUSP00000023269,ENSMUSP00000023599,ENSMUSP00000025217,ENSMUSP00000025511,ENSMUSP00000026387,ENSMUSP00000028817,ENSMUSP00000030651,ENSMUSP00000032998,ENSMUSP00000034441,ENSMUSP00000035105,ENSMUSP00000039269,ENSMUSP00000047571,…	Aars,Anxa7,Arf1,Arhgdia,Cap1,Capg,Cdc42,Ddx39b,Ddx3x,Eif3j2,Eif4a1,Eif4a2,Elavl1,Hmgb1,Hmgb2,Hnrnpd,Hnrnpf,Hnrnpk,Hnrnpu,Hspa9,Myc,Myh10,Nolc1,Pcna,Ppia,Prdx2,Prdx6,Ptbp3,Ptrf,Rbmx,Rpl13,Rpl24,Rpl36a,Rpl8,Rplp0,Rps11,Rps13,Rps14,Rps18,Rps21,Rps3,Rps5,Rps8,Rpsa,Sar1a,Sbds,Sh3bgrl3,Ssb,Syncrip,Tcp1,Usp14,Ywhae
GO:0044237	cellular metabolic process	42	7348	2.19e-09	ENSMUSP00000000756,ENSMUSP00000000804,ENSMUSP00000003521,ENSMUSP00000004072,ENSMUSP00000004554,ENSMUSP00000005292,ENSMUSP00000008812,ENSMUSP00000022971,ENSMUSP00000023269,ENSMUSP00000023599,ENSMUSP00000025217,ENSMUSP00000025511,ENSMUSP00000026387,ENSMUSP00000028817,ENSMUSP00000030651,ENSMUSP00000032998,ENSMUSP00000034441,ENSMUSP00000035105,ENSMUSP00000039269,ENSMUSP00000047571,ENSMUSP00000054421,…	Aars,Anxa7,Ddx39b,Ddx3x,Eif3j2,Eif4a1,Eif4a2,Hmgb1,Hmgb2,Hnrnpd,Hnrnpf,Hnrnpk,Hnrnpu,Hspa9,Myc,Nolc1,Pcna,Ppia,Prdx2,Prdx6,Ptbp3,Ptrf,Rbmx,Rpl13,Rpl24,Rpl36a,Rpl8,Rps11,Rps13,Rps14,Rps18,Rps21,Rps3,Rps5,Rps8,Rpsa,Sbds,Sh3bgrl3,Ssb,Syncrip,Usp14,Ywhae
GO:0043170	macromolecule metabolic process	38	6225	1.37e-08	ENSMUSP00000000756,ENSMUSP00000000804,ENSMUSP00000003521,ENSMUSP00000004072,ENSMUSP00000004554,ENSMUSP00000008812,ENSMUSP00000022971,ENSMUSP00000023269,ENSMUSP00000023599,ENSMUSP00000025217,ENSMUSP00000025511,ENSMUSP00000026387,ENSMUSP00000028817,ENSMUSP00000032998,ENSMUSP00000034441,ENSMUSP00000035105,ENSMUSP00000039269,ENSMUSP00000047571,ENSMUSP00000054421,ENSMUSP00000058321,ENSMUSP00000058432,…	Aars,Ddx39b,Ddx3x,Eif3j2,Eif4a1,Eif4a2,Hmgb1,Hmgb2,Hnrnpd,Hnrnpf,Hnrnpk,Hnrnpu,Hspa9,Myc,Nolc1,Pcna,Ppia,Ptbp3,Ptrf,Rbmx,Rpl13,Rpl24,Rpl36a,Rpl8,Rps11,Rps13,Rps14,Rps18,Rps21,Rps3,Rps5,Rps8,Rpsa,Sbds,Ssb,Syncrip,Usp14,Ywhae
GO:0022613	ribonucleoprotein complex biogenesis	12	380	1.91e-08	ENSMUSP00000000804,ENSMUSP00000004554,ENSMUSP00000008812,ENSMUSP00000023269,ENSMUSP00000025511,ENSMUSP00000026387,ENSMUSP00000035105,ENSMUSP00000058432,ENSMUSP00000083705,ENSMUSP00000099757,ENSMUSP00000110374,ENSMUSP00000134178	Ddx39b,Ddx3x,Rbmx,Rpl24,Rplp0,Rps14,Rps18,Rps21,Rps5,Rps8,Rpsa,Sbds
GO:0034645	cellular macromolecule biosynthetic process	26	2778	2.05e-08	ENSMUSP00000000756,ENSMUSP00000000804,ENSMUSP00000003521,ENSMUSP00000004072,ENSMUSP00000004554,ENSMUSP00000008812,ENSMUSP00000022971,ENSMUSP00000023269,ENSMUSP00000023599,ENSMUSP00000025511,ENSMUSP00000028817,ENSMUSP00000032998,ENSMUSP00000034441,ENSMUSP00000035105,ENSMUSP00000039269,ENSMUSP00000047571,ENSMUSP00000054421,ENSMUSP00000058321,ENSMUSP00000058432,ENSMUSP00000065940,ENSMUSP00000099757,…	Aars,Ddx3x,Eif3j2,Eif4a1,Eif4a2,Hmgb2,Hnrnpd,Hnrnpk,Hnrnpu,Myc,Pcna,Ptrf,Rbmx,Rpl13,Rpl24,Rpl36a,Rpl8,Rps11,Rps13,Rps14,Rps18,Rps21,Rps3,Rps5,Rps8,Rpsa
GO:0044271	cellular nitrogen compound biosynthetic process	26	2781	2.05e-08	ENSMUSP00000000756,ENSMUSP00000000804,ENSMUSP00000003521,ENSMUSP00000004072,ENSMUSP00000004554,ENSMUSP00000008812,ENSMUSP00000022971,ENSMUSP00000023269,ENSMUSP00000023599,ENSMUSP00000025511,ENSMUSP00000028817,ENSMUSP00000032998,ENSMUSP00000034441,ENSMUSP00000035105,ENSMUSP00000039269,ENSMUSP00000047571,ENSMUSP00000054421,ENSMUSP00000058321,ENSMUSP00000058432,ENSMUSP00000065940,ENSMUSP00000099757,…	Aars,Ddx3x,Eif3j2,Eif4a1,Eif4a2,Hmgb2,Hnrnpd,Hnrnpk,Hnrnpu,Myc,Pcna,Ptrf,Rbmx,Rpl13,Rpl24,Rpl36a,Rpl8,Rps11,Rps13,Rps14,Rps18,Rps21,Rps3,Rps5,Rps8,Rpsa
GO:0042254	ribosome biogenesis	10	252	6.84e-08	ENSMUSP00000000804,ENSMUSP00000004554,ENSMUSP00000008812,ENSMUSP00000023269,ENSMUSP00000025511,ENSMUSP00000026387,ENSMUSP00000035105,ENSMUSP00000058432,ENSMUSP00000083705,ENSMUSP00000099757	Ddx3x,Rpl24,Rplp0,Rps14,Rps18,Rps21,Rps5,Rps8,Rpsa,Sbds
GO:0006396	RNA processing	14	715	1.31e-07	ENSMUSP00000025511,ENSMUSP00000026387,ENSMUSP00000034441,ENSMUSP00000035105,ENSMUSP00000039269,ENSMUSP00000047571,ENSMUSP00000058432,ENSMUSP00000063744,ENSMUSP00000088365,ENSMUSP00000099757,ENSMUSP00000099947,ENSMUSP00000110374,ENSMUSP00000130023,ENSMUSP00000134178	Aars,Ddx39b,Hnrnpf,Hnrnpk,Hnrnpu,Ptbp3,Rbmx,Rps14,Rps21,Rps8,Rpsa,Sbds,Ssb,Syncrip
GO:0044085	cellular component biogenesis	22	2213	2.54e-07	ENSMUSP00000000804,ENSMUSP00000004554,ENSMUSP00000008812,ENSMUSP00000020285,ENSMUSP00000023269,ENSMUSP00000025217,ENSMUSP00000025511,ENSMUSP00000026387,ENSMUSP00000032998,ENSMUSP00000035105,ENSMUSP00000054634,ENSMUSP00000058432,ENSMUSP00000071636,ENSMUSP00000079905,ENSMUSP00000082682,ENSMUSP00000083705,ENSMUSP00000096549,ENSMUSP00000099671,ENSMUSP00000099757,ENSMUSP00000109705,ENSMUSP00000110374,…	Arf1,Capg,Cdc42,Ddx39b,Ddx3x,Elavl1,Hmgb1,Hspa9,Myh10,Prdx6,Rbmx,Rpl24,Rplp0,Rps14,Rps18,Rps21,Rps3,Rps5,Rps8,Rpsa,Sar1a,Sbds
GO:0006807	nitrogen compound metabolic process	38	6983	2.82e-07	ENSMUSP00000000756,ENSMUSP00000000804,ENSMUSP00000003521,ENSMUSP00000004072,ENSMUSP00000004554,ENSMUSP00000008812,ENSMUSP00000022971,ENSMUSP00000023269,ENSMUSP00000023599,ENSMUSP00000025217,ENSMUSP00000025511,ENSMUSP00000026387,ENSMUSP00000028817,ENSMUSP00000032998,ENSMUSP00000034441,ENSMUSP00000035105,ENSMUSP00000039269,ENSMUSP00000047571,ENSMUSP00000054421,ENSMUSP00000058321,ENSMUSP00000058432,…	Aars,Ddx39b,Ddx3x,Eif3j2,Eif4a1,Eif4a2,Hmgb1,Hmgb2,Hnrnpd,Hnrnpf,Hnrnpk,Hnrnpu,Hspa9,Myc,Nolc1,Pcna,Ppia,Ptbp3,Ptrf,Rbmx,Rpl13,Rpl24,Rpl36a,Rpl8,Rps11,Rps13,Rps14,Rps18,Rps21,Rps3,Rps5,Rps8,Rpsa,Sbds,Ssb,Syncrip,Usp14,Ywhae
GO:0016070	RNA metabolic process	24	2725	3.37e-07	ENSMUSP00000000804,ENSMUSP00000022971,ENSMUSP00000023599,ENSMUSP00000025511,ENSMUSP00000026387,ENSMUSP00000028817,ENSMUSP00000032998,ENSMUSP00000034441,ENSMUSP00000035105,ENSMUSP00000039269,ENSMUSP00000047571,ENSMUSP00000058321,ENSMUSP00000058432,ENSMUSP00000063744,ENSMUSP00000065940,ENSMUSP00000088365,ENSMUSP00000099757,ENSMUSP00000099947,ENSMUSP00000110374,ENSMUSP00000127034,ENSMUSP00000128331,…	Aars,Ddx39b,Ddx3x,Eif4a1,Eif4a2,Hmgb2,Hnrnpd,Hnrnpf,Hnrnpk,Hnrnpu,Myc,Nolc1,Pcna,Ptbp3,Ptrf,Rbmx,Rps14,Rps21,Rps3,Rps8,Rpsa,Sbds,Ssb,Syncrip
GO:0044238	primary metabolic process	39	7426	3.37e-07	ENSMUSP00000000756,ENSMUSP00000000804,ENSMUSP00000003521,ENSMUSP00000004072,ENSMUSP00000004554,ENSMUSP00000008812,ENSMUSP00000022971,ENSMUSP00000023269,ENSMUSP00000023599,ENSMUSP00000025217,ENSMUSP00000025511,ENSMUSP00000026387,ENSMUSP00000028817,ENSMUSP00000032998,ENSMUSP00000034441,ENSMUSP00000035105,ENSMUSP00000039269,ENSMUSP00000047571,ENSMUSP00000054421,ENSMUSP00000058321,ENSMUSP00000058432,…	Aars,Ddx39b,Ddx3x,Eif3j2,Eif4a1,Eif4a2,Hmgb1,Hmgb2,Hnrnpd,Hnrnpf,Hnrnpk,Hnrnpu,Hspa9,Myc,Nolc1,Pcna,Ppia,Prdx6,Ptbp3,Ptrf,Rbmx,Rpl13,Rpl24,Rpl36a,Rpl8,Rps11,Rps13,Rps14,Rps18,Rps21,Rps3,Rps5,Rps8,Rpsa,Sbds,Ssb,Syncrip,Usp14,Ywhae
GO:0042255	ribosome assembly	6	59	9.25e-07	ENSMUSP00000000804,ENSMUSP00000004554,ENSMUSP00000023269,ENSMUSP00000025511,ENSMUSP00000026387,ENSMUSP00000035105	Ddx3x,Rpl24,Rps14,Rps5,Rpsa,Sbds
GO:0010468	regulation of gene expression	27	3720	1.1e-06	ENSMUSP00000000804,ENSMUSP00000005292,ENSMUSP00000022971,ENSMUSP00000023599,ENSMUSP00000025511,ENSMUSP00000028817,ENSMUSP00000032998,ENSMUSP00000034441,ENSMUSP00000039269,ENSMUSP00000047571,ENSMUSP00000054634,ENSMUSP00000058321,ENSMUSP00000063744,ENSMUSP00000065940,ENSMUSP00000071636,ENSMUSP00000082682,ENSMUSP00000088365,ENSMUSP00000096549,ENSMUSP00000098405,ENSMUSP00000099947,ENSMUSP00000110374,…	Aars,Anxa7,Cdc42,Ddx39b,Ddx3x,Eif4a1,Eif4a2,Elavl1,Hmgb1,Hmgb2,Hnrnpd,Hnrnpf,Hnrnpk,Hnrnpu,Myc,Nolc1,Pcna,Prdx2,Prdx6,Ptbp3,Ptrf,Rbmx,Rps13,Rps14,Rps3,Ssb,Syncrip
GO:0044260	cellular macromolecule metabolic process	32	5233	1.1e-06	ENSMUSP00000000756,ENSMUSP00000000804,ENSMUSP00000003521,ENSMUSP00000004072,ENSMUSP00000004554,ENSMUSP00000008812,ENSMUSP00000022971,ENSMUSP00000023269,ENSMUSP00000023599,ENSMUSP00000025217,ENSMUSP00000025511,ENSMUSP00000028817,ENSMUSP00000032998,ENSMUSP00000034441,ENSMUSP00000035105,ENSMUSP00000039269,ENSMUSP00000047571,ENSMUSP00000054421,ENSMUSP00000058321,ENSMUSP00000058432,ENSMUSP00000065940,…	Aars,Ddx3x,Eif3j2,Eif4a1,Eif4a2,Hmgb1,Hmgb2,Hnrnpd,Hnrnpk,Hnrnpu,Hspa9,Myc,Pcna,Ppia,Ptrf,Rbmx,Rpl13,Rpl24,Rpl36a,Rpl8,Rps11,Rps13,Rps14,Rps18,Rps21,Rps3,Rps5,Rps8,Rpsa,Ssb,Usp14,Ywhae
GO:0071704	organic substance metabolic process	39	7733	1.1e-06	ENSMUSP00000000756,ENSMUSP00000000804,ENSMUSP00000003521,ENSMUSP00000004072,ENSMUSP00000004554,ENSMUSP00000008812,ENSMUSP00000022971,ENSMUSP00000023269,ENSMUSP00000023599,ENSMUSP00000025217,ENSMUSP00000025511,ENSMUSP00000026387,ENSMUSP00000028817,ENSMUSP00000032998,ENSMUSP00000034441,ENSMUSP00000035105,ENSMUSP00000039269,ENSMUSP00000047571,ENSMUSP00000054421,ENSMUSP00000058321,ENSMUSP00000058432,…	Aars,Ddx39b,Ddx3x,Eif3j2,Eif4a1,Eif4a2,Hmgb1,Hmgb2,Hnrnpd,Hnrnpf,Hnrnpk,Hnrnpu,Hspa9,Myc,Nolc1,Pcna,Ppia,Prdx6,Ptbp3,Ptrf,Rbmx,Rpl13,Rpl24,Rpl36a,Rpl8,Rps11,Rps13,Rps14,Rps18,Rps21,Rps3,Rps5,Rps8,Rpsa,Sbds,Ssb,Syncrip,Usp14,Ywhae
GO:0090304	nucleic acid metabolic process	25	3169	1.1e-06	ENSMUSP00000000804,ENSMUSP00000022971,ENSMUSP00000023599,ENSMUSP00000025511,ENSMUSP00000026387,ENSMUSP00000028817,ENSMUSP00000032998,ENSMUSP00000034441,ENSMUSP00000035105,ENSMUSP00000039269,ENSMUSP00000047571,ENSMUSP00000058321,ENSMUSP00000058432,ENSMUSP00000063744,ENSMUSP00000065940,ENSMUSP00000082682,ENSMUSP00000088365,ENSMUSP00000099757,ENSMUSP00000099947,ENSMUSP00000110374,ENSMUSP00000127034,…	Aars,Ddx39b,Ddx3x,Eif4a1,Eif4a2,Hmgb1,Hmgb2,Hnrnpd,Hnrnpf,Hnrnpk,Hnrnpu,Myc,Nolc1,Pcna,Ptbp3,Ptrf,Rbmx,Rps14,Rps21,Rps3,Rps8,Rpsa,Sbds,Ssb,Syncrip
GO:0043484	regulation of RNA splicing	7	120	1.57e-06	ENSMUSP00000039269,ENSMUSP00000047571,ENSMUSP00000071636,ENSMUSP00000099947,ENSMUSP00000110374,ENSMUSP00000126294,ENSMUSP00000130023	Hnrnpf,Hnrnpk,Hnrnpu,Prdx6,Ptbp3,Rbmx,Rps13
GO:0022618	ribonucleoprotein complex assembly	8	192	1.7e-06	ENSMUSP00000000804,ENSMUSP00000004554,ENSMUSP00000023269,ENSMUSP00000025511,ENSMUSP00000026387,ENSMUSP00000035105,ENSMUSP00000110374,ENSMUSP00000134178	Ddx39b,Ddx3x,Rbmx,Rpl24,Rps14,Rps5,Rpsa,Sbds
GO:0071840	cellular component organization or biogenesis	30	4730	1.88e-06	ENSMUSP00000000804,ENSMUSP00000004554,ENSMUSP00000008812,ENSMUSP00000020285,ENSMUSP00000022971,ENSMUSP00000023269,ENSMUSP00000025217,ENSMUSP00000025511,ENSMUSP00000026387,ENSMUSP00000028817,ENSMUSP00000032998,ENSMUSP00000035105,ENSMUSP00000047571,ENSMUSP00000054634,ENSMUSP00000058432,ENSMUSP00000065940,ENSMUSP00000071636,ENSMUSP00000079905,ENSMUSP00000082682,ENSMUSP00000083705,ENSMUSP00000096549,…	Anxa7,Arf1,Cap1,Capg,Cdc42,Ddx39b,Ddx3x,Elavl1,Hmgb1,Hmgb2,Hnrnpu,Hspa9,Myc,Myh10,Nolc1,Pcna,Ppia,Prdx6,Rbmx,Rpl24,Rplp0,Rps14,Rps18,Rps21,Rps3,Rps5,Rps8,Rpsa,Sar1a,Sbds
GO:0010608	posttranscriptional regulation of gene expression	10	392	2.18e-06	ENSMUSP00000000804,ENSMUSP00000025511,ENSMUSP00000032998,ENSMUSP00000034441,ENSMUSP00000047571,ENSMUSP00000063744,ENSMUSP00000096549,ENSMUSP00000128331,ENSMUSP00000132735,ENSMUSP00000134178	Aars,Ddx39b,Ddx3x,Elavl1,Hnrnpd,Hnrnpu,Nolc1,Rps14,Rps3,Syncrip
GO:1903311	regulation of mRNA metabolic process	8	208	2.64e-06	ENSMUSP00000039269,ENSMUSP00000047571,ENSMUSP00000063744,ENSMUSP00000071636,ENSMUSP00000096549,ENSMUSP00000099947,ENSMUSP00000110374,ENSMUSP00000132735	Elavl1,Hnrnpd,Hnrnpk,Hnrnpu,Prdx6,Ptbp3,Rbmx,Syncrip
GO:1903312	negative regulation of mRNA metabolic process	6	77	2.69e-06	ENSMUSP00000039269,ENSMUSP00000047571,ENSMUSP00000063744,ENSMUSP00000096549,ENSMUSP00000099947,ENSMUSP00000132735	Elavl1,Hnrnpd,Hnrnpk,Hnrnpu,Ptbp3,Syncrip
GO:0006417	regulation of translation	9	307	3.11e-06	ENSMUSP00000000804,ENSMUSP00000025511,ENSMUSP00000032998,ENSMUSP00000034441,ENSMUSP00000063744,ENSMUSP00000096549,ENSMUSP00000128331,ENSMUSP00000132735,ENSMUSP00000134178	Aars,Ddx39b,Ddx3x,Elavl1,Hnrnpd,Nolc1,Rps14,Rps3,Syncrip
GO:0065008	regulation of biological quality	25	3420	3.28e-06	ENSMUSP00000004554,ENSMUSP00000005292,ENSMUSP00000022971,ENSMUSP00000025217,ENSMUSP00000025511,ENSMUSP00000028817,ENSMUSP00000030651,ENSMUSP00000034441,ENSMUSP00000039269,ENSMUSP00000047571,ENSMUSP00000054634,ENSMUSP00000063714,ENSMUSP00000063744,ENSMUSP00000065940,ENSMUSP00000070993,ENSMUSP00000071636,ENSMUSP00000079905,ENSMUSP00000082682,ENSMUSP00000096549,ENSMUSP00000098405,ENSMUSP00000099671,…	Aars,Anxa7,Arf1,Arhgdia,Capg,Cdc42,Elavl1,Hmgb1,Hmgb2,Hnrnpd,Hnrnpk,Hnrnpu,Hspa9,Myc,Myh10,Pcna,Prdx2,Prdx6,Ptbp3,Rps14,Rps5,Sh3bgrl3,Syncrip,Tcp1,Ywhae
GO:0060255	regulation of macromolecule metabolic process	31	5246	3.67e-06	ENSMUSP00000000804,ENSMUSP00000005292,ENSMUSP00000022971,ENSMUSP00000023599,ENSMUSP00000025511,ENSMUSP00000028817,ENSMUSP00000032998,ENSMUSP00000034441,ENSMUSP00000039269,ENSMUSP00000047571,ENSMUSP00000054634,ENSMUSP00000058321,ENSMUSP00000063744,ENSMUSP00000065940,ENSMUSP00000070993,ENSMUSP00000071636,ENSMUSP00000079905,ENSMUSP00000082682,ENSMUSP00000088365,ENSMUSP00000089728,ENSMUSP00000096549,…	Aars,Anxa7,Arf1,Cdc42,Ddx39b,Ddx3x,Eif4a1,Eif4a2,Elavl1,Hmgb1,Hmgb2,Hnrnpd,Hnrnpf,Hnrnpk,Hnrnpu,Myc,Nolc1,Pcna,Prdx2,Prdx6,Ptbp3,Ptrf,Rbmx,Rps13,Rps14,Rps3,Ssb,Syncrip,Tcp1,Usp14,Ywhae
GO:0051054	positive regulation of DNA metabolic process	8	223	3.68e-06	ENSMUSP00000022971,ENSMUSP00000028817,ENSMUSP00000032998,ENSMUSP00000054634,ENSMUSP00000082682,ENSMUSP00000116108,ENSMUSP00000132735,ENSMUSP00000134178	Cdc42,Ddx39b,Hmgb1,Hnrnpd,Myc,Pcna,Rps3,Tcp1
GO:0044267	cellular protein metabolic process	23	2995	5.63e-06	ENSMUSP00000000756,ENSMUSP00000000804,ENSMUSP00000003521,ENSMUSP00000004072,ENSMUSP00000004554,ENSMUSP00000008812,ENSMUSP00000022971,ENSMUSP00000023269,ENSMUSP00000023599,ENSMUSP00000025217,ENSMUSP00000025511,ENSMUSP00000032998,ENSMUSP00000034441,ENSMUSP00000035105,ENSMUSP00000054421,ENSMUSP00000058432,ENSMUSP00000070993,ENSMUSP00000089728,ENSMUSP00000099757,ENSMUSP00000108837,ENSMUSP00000117987,…	Aars,Ddx3x,Eif3j2,Eif4a1,Eif4a2,Hspa9,Myc,Ppia,Rpl13,Rpl24,Rpl36a,Rpl8,Rps11,Rps13,Rps14,Rps18,Rps21,Rps3,Rps5,Rps8,Rpsa,Usp14,Ywhae
GO:0048519	negative regulation of biological process	29	4771	7.4e-06	ENSMUSP00000000804,ENSMUSP00000005292,ENSMUSP00000020285,ENSMUSP00000022971,ENSMUSP00000023269,ENSMUSP00000023599,ENSMUSP00000025217,ENSMUSP00000025511,ENSMUSP00000028817,ENSMUSP00000032998,ENSMUSP00000034441,ENSMUSP00000039269,ENSMUSP00000047571,ENSMUSP00000054634,ENSMUSP00000063714,ENSMUSP00000063744,ENSMUSP00000065940,ENSMUSP00000070993,ENSMUSP00000079905,ENSMUSP00000082682,ENSMUSP00000088365,…	Aars,Anxa7,Arf1,Arhgdia,Capg,Cdc42,Ddx39b,Ddx3x,Eif4a2,Elavl1,Hmgb1,Hmgb2,Hnrnpd,Hnrnpk,Hnrnpu,Hspa9,Myc,Pcna,Prdx2,Ptbp3,Rpl24,Rps13,Rps14,Rps3,Sar1a,Ssb,Syncrip,Usp14,Ywhae
GO:0032069	regulation of nuclease activity	4	17	7.73e-06	ENSMUSP00000028817,ENSMUSP00000032998,ENSMUSP00000065940,ENSMUSP00000082682	Hmgb1,Hmgb2,Pcna,Rps3
GO:0009892	negative regulation of metabolic process	21	2584	9.42e-06	ENSMUSP00000000804,ENSMUSP00000005292,ENSMUSP00000022971,ENSMUSP00000023599,ENSMUSP00000025511,ENSMUSP00000028817,ENSMUSP00000032998,ENSMUSP00000039269,ENSMUSP00000047571,ENSMUSP00000054634,ENSMUSP00000063744,ENSMUSP00000065940,ENSMUSP00000070993,ENSMUSP00000082682,ENSMUSP00000088365,ENSMUSP00000089728,ENSMUSP00000096549,ENSMUSP00000098405,ENSMUSP00000099947,ENSMUSP00000126294,ENSMUSP00000132735	Anxa7,Cdc42,Ddx3x,Eif4a2,Elavl1,Hmgb1,Hmgb2,Hnrnpd,Hnrnpk,Hnrnpu,Myc,Pcna,Prdx2,Ptbp3,Rps13,Rps14,Rps3,Ssb,Syncrip,Usp14,Ywhae
GO:0010605	negative regulation of macromolecule metabolic process	20	2373	1.14e-05	ENSMUSP00000000804,ENSMUSP00000022971,ENSMUSP00000023599,ENSMUSP00000025511,ENSMUSP00000028817,ENSMUSP00000032998,ENSMUSP00000039269,ENSMUSP00000047571,ENSMUSP00000054634,ENSMUSP00000063744,ENSMUSP00000065940,ENSMUSP00000070993,ENSMUSP00000082682,ENSMUSP00000088365,ENSMUSP00000089728,ENSMUSP00000096549,ENSMUSP00000098405,ENSMUSP00000099947,ENSMUSP00000126294,ENSMUSP00000132735	Anxa7,Cdc42,Ddx3x,Eif4a2,Elavl1,Hmgb1,Hmgb2,Hnrnpd,Hnrnpk,Hnrnpu,Myc,Pcna,Ptbp3,Rps13,Rps14,Rps3,Ssb,Syncrip,Usp14,Ywhae
GO:0019219	regulation of nucleobase-containing compound metabolic process	24	3407	1.15e-05	ENSMUSP00000000804,ENSMUSP00000005292,ENSMUSP00000022971,ENSMUSP00000023599,ENSMUSP00000025511,ENSMUSP00000028817,ENSMUSP00000032998,ENSMUSP00000039269,ENSMUSP00000047571,ENSMUSP00000054634,ENSMUSP00000058321,ENSMUSP00000063744,ENSMUSP00000065940,ENSMUSP00000071636,ENSMUSP00000082682,ENSMUSP00000096549,ENSMUSP00000099947,ENSMUSP00000110374,ENSMUSP00000116108,ENSMUSP00000126294,ENSMUSP00000128331,…	Cdc42,Ddx39b,Ddx3x,Eif4a2,Elavl1,Hmgb1,Hmgb2,Hnrnpd,Hnrnpf,Hnrnpk,Hnrnpu,Myc,Nolc1,Pcna,Prdx2,Prdx6,Ptbp3,Ptrf,Rbmx,Rps13,Rps14,Rps3,Syncrip,Tcp1
GO:0010629	negative regulation of gene expression	16	1515	1.34e-05	ENSMUSP00000000804,ENSMUSP00000022971,ENSMUSP00000025511,ENSMUSP00000028817,ENSMUSP00000032998,ENSMUSP00000039269,ENSMUSP00000047571,ENSMUSP00000054634,ENSMUSP00000063744,ENSMUSP00000065940,ENSMUSP00000082682,ENSMUSP00000088365,ENSMUSP00000098405,ENSMUSP00000099947,ENSMUSP00000126294,ENSMUSP00000132735	Anxa7,Cdc42,Ddx3x,Hmgb1,Hmgb2,Hnrnpd,Hnrnpk,Hnrnpu,Myc,Pcna,Ptbp3,Rps13,Rps14,Rps3,Ssb,Syncrip
GO:0051052	regulation of DNA metabolic process	9	383	1.4e-05	ENSMUSP00000022971,ENSMUSP00000028817,ENSMUSP00000032998,ENSMUSP00000047571,ENSMUSP00000054634,ENSMUSP00000082682,ENSMUSP00000116108,ENSMUSP00000132735,ENSMUSP00000134178	Cdc42,Ddx39b,Hmgb1,Hnrnpd,Hnrnpu,Myc,Pcna,Rps3,Tcp1
GO:0022607	cellular component assembly	18	2015	2.19e-05	ENSMUSP00000000804,ENSMUSP00000004554,ENSMUSP00000020285,ENSMUSP00000023269,ENSMUSP00000025217,ENSMUSP00000025511,ENSMUSP00000026387,ENSMUSP00000032998,ENSMUSP00000035105,ENSMUSP00000054634,ENSMUSP00000071636,ENSMUSP00000079905,ENSMUSP00000082682,ENSMUSP00000096549,ENSMUSP00000099671,ENSMUSP00000109705,ENSMUSP00000110374,ENSMUSP00000134178	Arf1,Capg,Cdc42,Ddx39b,Ddx3x,Elavl1,Hmgb1,Hspa9,Myh10,Prdx6,Rbmx,Rpl24,Rps14,Rps3,Rps5,Rpsa,Sar1a,Sbds
GO:0034660	ncRNA metabolic process	9	411	2.31e-05	ENSMUSP00000025511,ENSMUSP00000026387,ENSMUSP00000034441,ENSMUSP00000035105,ENSMUSP00000058321,ENSMUSP00000058432,ENSMUSP00000088365,ENSMUSP00000099757,ENSMUSP00000128331	Aars,Nolc1,Ptrf,Rps14,Rps21,Rps8,Rpsa,Sbds,Ssb
GO:0019538	protein metabolic process	24	3580	2.49e-05	ENSMUSP00000000756,ENSMUSP00000000804,ENSMUSP00000003521,ENSMUSP00000004072,ENSMUSP00000004554,ENSMUSP00000008812,ENSMUSP00000022971,ENSMUSP00000023269,ENSMUSP00000023599,ENSMUSP00000025217,ENSMUSP00000025511,ENSMUSP00000032998,ENSMUSP00000034441,ENSMUSP00000035105,ENSMUSP00000054421,ENSMUSP00000058432,ENSMUSP00000070993,ENSMUSP00000089728,ENSMUSP00000099757,ENSMUSP00000108837,ENSMUSP00000110374,…	Aars,Ddx3x,Eif3j2,Eif4a1,Eif4a2,Hspa9,Myc,Ppia,Rbmx,Rpl13,Rpl24,Rpl36a,Rpl8,Rps11,Rps13,Rps14,Rps18,Rps21,Rps3,Rps5,Rps8,Rpsa,Usp14,Ywhae
GO:0070887	cellular response to chemical stimulus	19	2287	2.61e-05	ENSMUSP00000000804,ENSMUSP00000005292,ENSMUSP00000022971,ENSMUSP00000023599,ENSMUSP00000026387,ENSMUSP00000028817,ENSMUSP00000032998,ENSMUSP00000039269,ENSMUSP00000047571,ENSMUSP00000054634,ENSMUSP00000063714,ENSMUSP00000063744,ENSMUSP00000065940,ENSMUSP00000071636,ENSMUSP00000082682,ENSMUSP00000083705,ENSMUSP00000109705,ENSMUSP00000110374,ENSMUSP00000132735	Arhgdia,Capg,Cdc42,Ddx3x,Eif4a2,Hmgb1,Hmgb2,Hnrnpd,Hnrnpk,Hnrnpu,Myc,Pcna,Prdx2,Prdx6,Rbmx,Rplp0,Rps3,Sbds,Syncrip
GO:0042274	ribosomal small subunit biogenesis	5	70	3.4e-05	ENSMUSP00000004554,ENSMUSP00000025511,ENSMUSP00000035105,ENSMUSP00000058432,ENSMUSP00000099757	Rps14,Rps21,Rps5,Rps8,Rpsa
GO:0032075	positive regulation of nuclease activity	3	6	3.65e-05	ENSMUSP00000028817,ENSMUSP00000032998,ENSMUSP00000065940	Hmgb2,Pcna,Rps3
GO:0051252	regulation of RNA metabolic process	22	3152	4.46e-05	ENSMUSP00000000804,ENSMUSP00000005292,ENSMUSP00000022971,ENSMUSP00000023599,ENSMUSP00000025511,ENSMUSP00000028817,ENSMUSP00000032998,ENSMUSP00000039269,ENSMUSP00000047571,ENSMUSP00000058321,ENSMUSP00000063744,ENSMUSP00000065940,ENSMUSP00000071636,ENSMUSP00000082682,ENSMUSP00000096549,ENSMUSP00000099947,ENSMUSP00000110374,ENSMUSP00000126294,ENSMUSP00000128331,ENSMUSP00000130023,ENSMUSP00000132735,…	Ddx39b,Ddx3x,Eif4a2,Elavl1,Hmgb1,Hmgb2,Hnrnpd,Hnrnpf,Hnrnpk,Hnrnpu,Myc,Nolc1,Pcna,Prdx2,Prdx6,Ptbp3,Ptrf,Rbmx,Rps13,Rps14,Rps3,Syncrip
GO:0048523	negative regulation of cellular process	26	4336	5.08e-05	ENSMUSP00000000804,ENSMUSP00000005292,ENSMUSP00000020285,ENSMUSP00000022971,ENSMUSP00000023269,ENSMUSP00000023599,ENSMUSP00000025217,ENSMUSP00000025511,ENSMUSP00000028817,ENSMUSP00000032998,ENSMUSP00000034441,ENSMUSP00000039269,ENSMUSP00000047571,ENSMUSP00000063714,ENSMUSP00000063744,ENSMUSP00000065940,ENSMUSP00000070993,ENSMUSP00000079905,ENSMUSP00000082682,ENSMUSP00000089728,ENSMUSP00000096549,…	Aars,Arf1,Arhgdia,Capg,Ddx39b,Ddx3x,Eif4a2,Elavl1,Hmgb1,Hmgb2,Hnrnpd,Hnrnpk,Hnrnpu,Hspa9,Myc,Pcna,Prdx2,Ptbp3,Rpl24,Rps13,Rps14,Rps3,Sar1a,Syncrip,Usp14,Ywhae
GO:0000462	maturation of SSU-rRNA from tricistronic rRNA transcript (SSU-rRNA, 5.8S rRNA, LSU-rRNA)	4	33	5.8e-05	ENSMUSP00000025511,ENSMUSP00000035105,ENSMUSP00000058432,ENSMUSP00000099757	Rps14,Rps21,Rps8,Rpsa
GO:0048024	regulation of mRNA splicing, via spliceosome	5	82	6.47e-05	ENSMUSP00000039269,ENSMUSP00000047571,ENSMUSP00000071636,ENSMUSP00000099947,ENSMUSP00000110374	Hnrnpk,Hnrnpu,Prdx6,Ptbp3,Rbmx
GO:0045934	negative regulation of nucleobase-containing compound metabolic process	14	1326	6.68e-05	ENSMUSP00000022971,ENSMUSP00000023599,ENSMUSP00000025511,ENSMUSP00000028817,ENSMUSP00000032998,ENSMUSP00000039269,ENSMUSP00000047571,ENSMUSP00000063744,ENSMUSP00000065940,ENSMUSP00000082682,ENSMUSP00000096549,ENSMUSP00000099947,ENSMUSP00000126294,ENSMUSP00000132735	Eif4a2,Elavl1,Hmgb1,Hmgb2,Hnrnpd,Hnrnpk,Hnrnpu,Myc,Pcna,Ptbp3,Rps13,Rps14,Rps3,Syncrip
GO:0050789	regulation of biological process	40	9594	7.16e-05	ENSMUSP00000000804,ENSMUSP00000005292,ENSMUSP00000020285,ENSMUSP00000022971,ENSMUSP00000023269,ENSMUSP00000023599,ENSMUSP00000025217,ENSMUSP00000025511,ENSMUSP00000028817,ENSMUSP00000030651,ENSMUSP00000032998,ENSMUSP00000034441,ENSMUSP00000039269,ENSMUSP00000047571,ENSMUSP00000054634,ENSMUSP00000058321,ENSMUSP00000063714,ENSMUSP00000063744,ENSMUSP00000065940,ENSMUSP00000070993,ENSMUSP00000071636,…	Aars,Anxa7,Arf1,Arhgdia,Cap1,Capg,Cdc42,Ddx39b,Ddx3x,Eif4a1,Eif4a2,Elavl1,Hmgb1,Hmgb2,Hnrnpd,Hnrnpf,Hnrnpk,Hnrnpu,Hspa9,Myc,Myh10,Nolc1,Pcna,Ppia,Prdx2,Prdx6,Ptbp3,Ptrf,Rbmx,Rpl24,Rps13,Rps14,Rps3,Sar1a,Sh3bgrl3,Ssb,Syncrip,Tcp1,Usp14,Ywhae
GO:0016071	mRNA metabolic process	9	496	8.53e-05	ENSMUSP00000039269,ENSMUSP00000047571,ENSMUSP00000063744,ENSMUSP00000088365,ENSMUSP00000099947,ENSMUSP00000110374,ENSMUSP00000130023,ENSMUSP00000132735,ENSMUSP00000134178	Ddx39b,Hnrnpd,Hnrnpf,Hnrnpk,Hnrnpu,Ptbp3,Rbmx,Ssb,Syncrip
GO:0048255	mRNA stabilization	4	39	9.94e-05	ENSMUSP00000047571,ENSMUSP00000063744,ENSMUSP00000096549,ENSMUSP00000132735	Elavl1,Hnrnpd,Hnrnpu,Syncrip
GO:0032070	regulation of deoxyribonuclease activity	3	10	0.0001	ENSMUSP00000028817,ENSMUSP00000032998,ENSMUSP00000082682	Hmgb1,Pcna,Rps3
GO:0065007	biological regulation	41	10168	0.0001	ENSMUSP00000000804,ENSMUSP00000004554,ENSMUSP00000005292,ENSMUSP00000020285,ENSMUSP00000022971,ENSMUSP00000023269,ENSMUSP00000023599,ENSMUSP00000025217,ENSMUSP00000025511,ENSMUSP00000028817,ENSMUSP00000030651,ENSMUSP00000032998,ENSMUSP00000034441,ENSMUSP00000039269,ENSMUSP00000047571,ENSMUSP00000054634,ENSMUSP00000058321,ENSMUSP00000063714,ENSMUSP00000063744,ENSMUSP00000065940,ENSMUSP00000070993,…	Aars,Anxa7,Arf1,Arhgdia,Cap1,Capg,Cdc42,Ddx39b,Ddx3x,Eif4a1,Eif4a2,Elavl1,Hmgb1,Hmgb2,Hnrnpd,Hnrnpf,Hnrnpk,Hnrnpu,Hspa9,Myc,Myh10,Nolc1,Pcna,Ppia,Prdx2,Prdx6,Ptbp3,Ptrf,Rbmx,Rpl24,Rps13,Rps14,Rps3,Rps5,Sar1a,Sh3bgrl3,Ssb,Syncrip,Tcp1,Usp14,Ywhae
GO:0080090	regulation of primary metabolic process	28	5184	0.00011	ENSMUSP00000000804,ENSMUSP00000005292,ENSMUSP00000022971,ENSMUSP00000023599,ENSMUSP00000025511,ENSMUSP00000028817,ENSMUSP00000032998,ENSMUSP00000034441,ENSMUSP00000039269,ENSMUSP00000047571,ENSMUSP00000054634,ENSMUSP00000058321,ENSMUSP00000063744,ENSMUSP00000065940,ENSMUSP00000070993,ENSMUSP00000071636,ENSMUSP00000079905,ENSMUSP00000082682,ENSMUSP00000089728,ENSMUSP00000096549,ENSMUSP00000099947,…	Aars,Arf1,Cdc42,Ddx39b,Ddx3x,Eif4a2,Elavl1,Hmgb1,Hmgb2,Hnrnpd,Hnrnpf,Hnrnpk,Hnrnpu,Myc,Nolc1,Pcna,Prdx2,Prdx6,Ptbp3,Ptrf,Rbmx,Rps13,Rps14,Rps3,Syncrip,Tcp1,Usp14,Ywhae
GO:0016043	cellular component organization	26	4560	0.00012	ENSMUSP00000000804,ENSMUSP00000004554,ENSMUSP00000020285,ENSMUSP00000022971,ENSMUSP00000023269,ENSMUSP00000025217,ENSMUSP00000025511,ENSMUSP00000026387,ENSMUSP00000028817,ENSMUSP00000032998,ENSMUSP00000035105,ENSMUSP00000047571,ENSMUSP00000054634,ENSMUSP00000065940,ENSMUSP00000071636,ENSMUSP00000079905,ENSMUSP00000082682,ENSMUSP00000096549,ENSMUSP00000098405,ENSMUSP00000099671,ENSMUSP00000101862,…	Anxa7,Arf1,Cap1,Capg,Cdc42,Ddx39b,Ddx3x,Elavl1,Hmgb1,Hmgb2,Hnrnpu,Hspa9,Myc,Myh10,Nolc1,Pcna,Ppia,Prdx6,Rbmx,Rpl24,Rps14,Rps3,Rps5,Rpsa,Sar1a,Sbds
GO:0051253	negative regulation of RNA metabolic process	13	1204	0.00012	ENSMUSP00000022971,ENSMUSP00000023599,ENSMUSP00000025511,ENSMUSP00000028817,ENSMUSP00000039269,ENSMUSP00000047571,ENSMUSP00000063744,ENSMUSP00000065940,ENSMUSP00000082682,ENSMUSP00000096549,ENSMUSP00000099947,ENSMUSP00000126294,ENSMUSP00000132735	Eif4a2,Elavl1,Hmgb1,Hmgb2,Hnrnpd,Hnrnpk,Hnrnpu,Myc,Pcna,Ptbp3,Rps13,Rps14,Syncrip
GO:0010501	RNA secondary structure unwinding	4	43	0.00013	ENSMUSP00000000804,ENSMUSP00000023599,ENSMUSP00000127034,ENSMUSP00000134178	Ddx39b,Ddx3x,Eif4a1,Eif4a2
GO:0031324	negative regulation of cellular metabolic process	18	2357	0.00014	ENSMUSP00000000804,ENSMUSP00000005292,ENSMUSP00000022971,ENSMUSP00000023599,ENSMUSP00000025511,ENSMUSP00000028817,ENSMUSP00000032998,ENSMUSP00000039269,ENSMUSP00000047571,ENSMUSP00000063744,ENSMUSP00000065940,ENSMUSP00000070993,ENSMUSP00000082682,ENSMUSP00000089728,ENSMUSP00000096549,ENSMUSP00000099947,ENSMUSP00000126294,ENSMUSP00000132735	Ddx3x,Eif4a2,Elavl1,Hmgb1,Hmgb2,Hnrnpd,Hnrnpk,Hnrnpu,Myc,Pcna,Prdx2,Ptbp3,Rps13,Rps14,Rps3,Syncrip,Usp14,Ywhae
GO:0031323	regulation of cellular metabolic process	28	5293	0.00015	ENSMUSP00000000804,ENSMUSP00000005292,ENSMUSP00000022971,ENSMUSP00000023599,ENSMUSP00000025511,ENSMUSP00000028817,ENSMUSP00000032998,ENSMUSP00000034441,ENSMUSP00000039269,ENSMUSP00000047571,ENSMUSP00000054634,ENSMUSP00000058321,ENSMUSP00000063744,ENSMUSP00000065940,ENSMUSP00000070993,ENSMUSP00000071636,ENSMUSP00000079905,ENSMUSP00000082682,ENSMUSP00000089728,ENSMUSP00000096549,ENSMUSP00000099947,…	Aars,Arf1,Cdc42,Ddx39b,Ddx3x,Eif4a2,Elavl1,Hmgb1,Hmgb2,Hnrnpd,Hnrnpf,Hnrnpk,Hnrnpu,Myc,Nolc1,Pcna,Prdx2,Prdx6,Ptbp3,Ptrf,Rbmx,Rps13,Rps14,Rps3,Syncrip,Tcp1,Usp14,Ywhae
GO:0043085	positive regulation of catalytic activity	13	1239	0.00015	ENSMUSP00000000804,ENSMUSP00000005292,ENSMUSP00000022971,ENSMUSP00000028817,ENSMUSP00000032998,ENSMUSP00000047571,ENSMUSP00000054634,ENSMUSP00000063714,ENSMUSP00000065940,ENSMUSP00000079905,ENSMUSP00000082682,ENSMUSP00000116108,ENSMUSP00000132735	Arf1,Arhgdia,Cdc42,Ddx3x,Hmgb1,Hmgb2,Hnrnpd,Hnrnpu,Myc,Pcna,Prdx2,Rps3,Tcp1
GO:0050794	regulation of cellular process	38	9045	0.00015	ENSMUSP00000000804,ENSMUSP00000005292,ENSMUSP00000020285,ENSMUSP00000022971,ENSMUSP00000023269,ENSMUSP00000023599,ENSMUSP00000025217,ENSMUSP00000025511,ENSMUSP00000028817,ENSMUSP00000030651,ENSMUSP00000032998,ENSMUSP00000034441,ENSMUSP00000039269,ENSMUSP00000047571,ENSMUSP00000054634,ENSMUSP00000058321,ENSMUSP00000063714,ENSMUSP00000063744,ENSMUSP00000065940,ENSMUSP00000070993,ENSMUSP00000071636,…	Aars,Anxa7,Arf1,Arhgdia,Cap1,Capg,Cdc42,Ddx39b,Ddx3x,Eif4a2,Elavl1,Hmgb1,Hmgb2,Hnrnpd,Hnrnpf,Hnrnpk,Hnrnpu,Hspa9,Myc,Myh10,Nolc1,Pcna,Ppia,Prdx2,Prdx6,Ptbp3,Ptrf,Rbmx,Rpl24,Rps13,Rps14,Rps3,Sar1a,Sh3bgrl3,Syncrip,Tcp1,Usp14,Ywhae
GO:2001020	regulation of response to DNA damage stimulus	6	183	0.00015	ENSMUSP00000022971,ENSMUSP00000028817,ENSMUSP00000032998,ENSMUSP00000039269,ENSMUSP00000082682,ENSMUSP00000134178	Ddx39b,Hmgb1,Hnrnpk,Myc,Pcna,Rps3
GO:2000278	regulation of DNA biosynthetic process	5	106	0.00017	ENSMUSP00000022971,ENSMUSP00000047571,ENSMUSP00000116108,ENSMUSP00000132735,ENSMUSP00000134178	Ddx39b,Hnrnpd,Hnrnpu,Myc,Tcp1
GO:0051171	regulation of nitrogen compound metabolic process	27	5052	0.0002	ENSMUSP00000000804,ENSMUSP00000005292,ENSMUSP00000022971,ENSMUSP00000023599,ENSMUSP00000025511,ENSMUSP00000028817,ENSMUSP00000032998,ENSMUSP00000034441,ENSMUSP00000039269,ENSMUSP00000047571,ENSMUSP00000054634,ENSMUSP00000058321,ENSMUSP00000063744,ENSMUSP00000065940,ENSMUSP00000070993,ENSMUSP00000071636,ENSMUSP00000082682,ENSMUSP00000089728,ENSMUSP00000096549,ENSMUSP00000099947,ENSMUSP00000110374,…	Aars,Cdc42,Ddx39b,Ddx3x,Eif4a2,Elavl1,Hmgb1,Hmgb2,Hnrnpd,Hnrnpf,Hnrnpk,Hnrnpu,Myc,Nolc1,Pcna,Prdx2,Prdx6,Ptbp3,Ptrf,Rbmx,Rps13,Rps14,Rps3,Syncrip,Tcp1,Usp14,Ywhae
GO:0016072	rRNA metabolic process	6	196	0.00021	ENSMUSP00000025511,ENSMUSP00000026387,ENSMUSP00000035105,ENSMUSP00000058321,ENSMUSP00000058432,ENSMUSP00000099757	Ptrf,Rps14,Rps21,Rps8,Rpsa,Sbds
GO:0042221	response to chemical	22	3532	0.00021	ENSMUSP00000000804,ENSMUSP00000005292,ENSMUSP00000022971,ENSMUSP00000023269,ENSMUSP00000023599,ENSMUSP00000026387,ENSMUSP00000028817,ENSMUSP00000032998,ENSMUSP00000039269,ENSMUSP00000047571,ENSMUSP00000054634,ENSMUSP00000063714,ENSMUSP00000063744,ENSMUSP00000065940,ENSMUSP00000071636,ENSMUSP00000082682,ENSMUSP00000083705,ENSMUSP00000098405,ENSMUSP00000099671,ENSMUSP00000109705,ENSMUSP00000110374,…	Anxa7,Arhgdia,Capg,Cdc42,Ddx3x,Eif4a2,Hmgb1,Hmgb2,Hnrnpd,Hnrnpk,Hnrnpu,Myc,Myh10,Pcna,Prdx2,Prdx6,Rbmx,Rpl24,Rplp0,Rps3,Sbds,Syncrip
GO:0045935	positive regulation of nucleobase-containing compound metabolic process	15	1732	0.00022	ENSMUSP00000000804,ENSMUSP00000022971,ENSMUSP00000028817,ENSMUSP00000032998,ENSMUSP00000039269,ENSMUSP00000047571,ENSMUSP00000054634,ENSMUSP00000065940,ENSMUSP00000071636,ENSMUSP00000082682,ENSMUSP00000110374,ENSMUSP00000116108,ENSMUSP00000128331,ENSMUSP00000132735,ENSMUSP00000134178	Cdc42,Ddx39b,Ddx3x,Hmgb1,Hmgb2,Hnrnpd,Hnrnpk,Hnrnpu,Myc,Nolc1,Pcna,Prdx6,Rbmx,Rps3,Tcp1
GO:0051172	negative regulation of nitrogen compound metabolic process	17	2206	0.00022	ENSMUSP00000000804,ENSMUSP00000022971,ENSMUSP00000023599,ENSMUSP00000025511,ENSMUSP00000028817,ENSMUSP00000032998,ENSMUSP00000039269,ENSMUSP00000047571,ENSMUSP00000063744,ENSMUSP00000065940,ENSMUSP00000070993,ENSMUSP00000082682,ENSMUSP00000089728,ENSMUSP00000096549,ENSMUSP00000099947,ENSMUSP00000126294,ENSMUSP00000132735	Ddx3x,Eif4a2,Elavl1,Hmgb1,Hmgb2,Hnrnpd,Hnrnpk,Hnrnpu,Myc,Pcna,Ptbp3,Rps13,Rps14,Rps3,Syncrip,Usp14,Ywhae
GO:0008380	RNA splicing	7	310	0.00023	ENSMUSP00000039269,ENSMUSP00000047571,ENSMUSP00000063744,ENSMUSP00000099947,ENSMUSP00000110374,ENSMUSP00000130023,ENSMUSP00000134178	Ddx39b,Hnrnpf,Hnrnpk,Hnrnpu,Ptbp3,Rbmx,Syncrip
GO:0034470	ncRNA processing	7	311	0.00023	ENSMUSP00000025511,ENSMUSP00000026387,ENSMUSP00000034441,ENSMUSP00000035105,ENSMUSP00000058432,ENSMUSP00000088365,ENSMUSP00000099757	Aars,Rps14,Rps21,Rps8,Rpsa,Sbds,Ssb
GO:0002181	cytoplasmic translation	4	55	0.00026	ENSMUSP00000004072,ENSMUSP00000023269,ENSMUSP00000032998,ENSMUSP00000058432	Rpl24,Rpl8,Rps21,Rps3
GO:0006996	organelle organization	19	2805	0.00033	ENSMUSP00000000804,ENSMUSP00000004554,ENSMUSP00000020285,ENSMUSP00000022971,ENSMUSP00000023269,ENSMUSP00000025511,ENSMUSP00000026387,ENSMUSP00000028817,ENSMUSP00000032998,ENSMUSP00000035105,ENSMUSP00000047571,ENSMUSP00000054634,ENSMUSP00000065940,ENSMUSP00000079905,ENSMUSP00000082682,ENSMUSP00000099671,ENSMUSP00000101862,ENSMUSP00000117987,ENSMUSP00000128331	Arf1,Cap1,Cdc42,Ddx3x,Hmgb1,Hmgb2,Hnrnpu,Myc,Myh10,Nolc1,Pcna,Ppia,Rpl24,Rps14,Rps3,Rps5,Rpsa,Sar1a,Sbds
GO:0010628	positive regulation of gene expression	15	1811	0.00035	ENSMUSP00000000804,ENSMUSP00000022971,ENSMUSP00000032998,ENSMUSP00000039269,ENSMUSP00000047571,ENSMUSP00000054634,ENSMUSP00000063744,ENSMUSP00000065940,ENSMUSP00000071636,ENSMUSP00000082682,ENSMUSP00000096549,ENSMUSP00000110374,ENSMUSP00000128331,ENSMUSP00000132735,ENSMUSP00000134178	Cdc42,Ddx39b,Ddx3x,Elavl1,Hmgb1,Hmgb2,Hnrnpd,Hnrnpk,Hnrnpu,Myc,Nolc1,Prdx6,Rbmx,Rps3,Syncrip
GO:0050790	regulation of catalytic activity	16	2057	0.00036	ENSMUSP00000000804,ENSMUSP00000005292,ENSMUSP00000022971,ENSMUSP00000023599,ENSMUSP00000028817,ENSMUSP00000032998,ENSMUSP00000047571,ENSMUSP00000054634,ENSMUSP00000063714,ENSMUSP00000065940,ENSMUSP00000079905,ENSMUSP00000082682,ENSMUSP00000089728,ENSMUSP00000101862,ENSMUSP00000116108,ENSMUSP00000132735	Arf1,Arhgdia,Cap1,Cdc42,Ddx3x,Eif4a2,Hmgb1,Hmgb2,Hnrnpd,Hnrnpu,Myc,Pcna,Prdx2,Rps3,Tcp1,Usp14
GO:0006413	translational initiation	4	61	0.00037	ENSMUSP00000000804,ENSMUSP00000023599,ENSMUSP00000054421,ENSMUSP00000127034	Ddx3x,Eif3j2,Eif4a1,Eif4a2
GO:0000028	ribosomal small subunit assembly	3	19	0.0004	ENSMUSP00000004554,ENSMUSP00000025511,ENSMUSP00000035105	Rps14,Rps5,Rpsa
GO:0010556	regulation of macromolecule biosynthetic process	21	3417	0.00041	ENSMUSP00000000804,ENSMUSP00000005292,ENSMUSP00000022971,ENSMUSP00000023599,ENSMUSP00000025511,ENSMUSP00000028817,ENSMUSP00000032998,ENSMUSP00000034441,ENSMUSP00000039269,ENSMUSP00000047571,ENSMUSP00000054634,ENSMUSP00000058321,ENSMUSP00000063744,ENSMUSP00000065940,ENSMUSP00000082682,ENSMUSP00000096549,ENSMUSP00000110374,ENSMUSP00000116108,ENSMUSP00000128331,ENSMUSP00000132735,ENSMUSP00000134178	Aars,Cdc42,Ddx39b,Ddx3x,Eif4a2,Elavl1,Hmgb1,Hmgb2,Hnrnpd,Hnrnpk,Hnrnpu,Myc,Nolc1,Pcna,Prdx2,Ptrf,Rbmx,Rps14,Rps3,Syncrip,Tcp1
GO:2000573	positive regulation of DNA biosynthetic process	4	69	0.00057	ENSMUSP00000022971,ENSMUSP00000116108,ENSMUSP00000132735,ENSMUSP00000134178	Ddx39b,Hnrnpd,Myc,Tcp1
GO:0071345	cellular response to cytokine stimulus	9	676	0.00065	ENSMUSP00000022971,ENSMUSP00000023599,ENSMUSP00000032998,ENSMUSP00000047571,ENSMUSP00000054634,ENSMUSP00000063744,ENSMUSP00000083705,ENSMUSP00000109705,ENSMUSP00000110374	Capg,Cdc42,Eif4a2,Hnrnpu,Myc,Rbmx,Rplp0,Rps3,Syncrip
GO:0000461	endonucleolytic cleavage to generate mature 3'-end of SSU-rRNA from (SSU-rRNA, 5.8S rRNA, LSU-rRNA)	2	2	0.00066	ENSMUSP00000035105,ENSMUSP00000058432	Rps21,Rpsa
GO:0031326	regulation of cellular biosynthetic process	21	3549	0.0007	ENSMUSP00000000804,ENSMUSP00000005292,ENSMUSP00000022971,ENSMUSP00000023599,ENSMUSP00000025511,ENSMUSP00000028817,ENSMUSP00000032998,ENSMUSP00000034441,ENSMUSP00000039269,ENSMUSP00000047571,ENSMUSP00000054634,ENSMUSP00000058321,ENSMUSP00000063744,ENSMUSP00000065940,ENSMUSP00000082682,ENSMUSP00000096549,ENSMUSP00000110374,ENSMUSP00000116108,ENSMUSP00000128331,ENSMUSP00000132735,ENSMUSP00000134178	Aars,Cdc42,Ddx39b,Ddx3x,Eif4a2,Elavl1,Hmgb1,Hmgb2,Hnrnpd,Hnrnpk,Hnrnpu,Myc,Nolc1,Pcna,Prdx2,Ptrf,Rbmx,Rps14,Rps3,Syncrip,Tcp1
GO:0034622	cellular protein-containing complex assembly	9	687	0.00071	ENSMUSP00000000804,ENSMUSP00000004554,ENSMUSP00000020285,ENSMUSP00000023269,ENSMUSP00000025511,ENSMUSP00000026387,ENSMUSP00000035105,ENSMUSP00000110374,ENSMUSP00000134178	Ddx39b,Ddx3x,Rbmx,Rpl24,Rps14,Rps5,Rpsa,Sar1a,Sbds
GO:0006397	mRNA processing	7	384	0.00074	ENSMUSP00000039269,ENSMUSP00000047571,ENSMUSP00000063744,ENSMUSP00000099947,ENSMUSP00000110374,ENSMUSP00000130023,ENSMUSP00000134178	Ddx39b,Hnrnpf,Hnrnpk,Hnrnpu,Ptbp3,Rbmx,Syncrip
GO:0010557	positive regulation of macromolecule biosynthetic process	14	1717	0.00075	ENSMUSP00000000804,ENSMUSP00000022971,ENSMUSP00000028817,ENSMUSP00000039269,ENSMUSP00000047571,ENSMUSP00000054634,ENSMUSP00000065940,ENSMUSP00000082682,ENSMUSP00000096549,ENSMUSP00000110374,ENSMUSP00000116108,ENSMUSP00000128331,ENSMUSP00000132735,ENSMUSP00000134178	Cdc42,Ddx39b,Ddx3x,Elavl1,Hmgb1,Hmgb2,Hnrnpd,Hnrnpk,Hnrnpu,Myc,Nolc1,Pcna,Rbmx,Tcp1
GO:0051338	regulation of transferase activity	10	873	0.00075	ENSMUSP00000000804,ENSMUSP00000005292,ENSMUSP00000022971,ENSMUSP00000023599,ENSMUSP00000032998,ENSMUSP00000047571,ENSMUSP00000054634,ENSMUSP00000082682,ENSMUSP00000116108,ENSMUSP00000132735	Cdc42,Ddx3x,Eif4a2,Hmgb1,Hnrnpd,Hnrnpu,Myc,Prdx2,Rps3,Tcp1
GO:0032204	regulation of telomere maintenance	4	78	0.00082	ENSMUSP00000022971,ENSMUSP00000047571,ENSMUSP00000116108,ENSMUSP00000132735	Hnrnpd,Hnrnpu,Myc,Tcp1
GO:2000112	regulation of cellular macromolecule biosynthetic process	20	3324	0.00086	ENSMUSP00000000804,ENSMUSP00000005292,ENSMUSP00000022971,ENSMUSP00000025511,ENSMUSP00000028817,ENSMUSP00000032998,ENSMUSP00000034441,ENSMUSP00000039269,ENSMUSP00000047571,ENSMUSP00000054634,ENSMUSP00000058321,ENSMUSP00000063744,ENSMUSP00000065940,ENSMUSP00000082682,ENSMUSP00000096549,ENSMUSP00000110374,ENSMUSP00000116108,ENSMUSP00000128331,ENSMUSP00000132735,ENSMUSP00000134178	Aars,Cdc42,Ddx39b,Ddx3x,Elavl1,Hmgb1,Hmgb2,Hnrnpd,Hnrnpk,Hnrnpu,Myc,Nolc1,Pcna,Prdx2,Ptrf,Rbmx,Rps14,Rps3,Syncrip,Tcp1
GO:0010558	negative regulation of macromolecule biosynthetic process	12	1322	0.001	ENSMUSP00000000804,ENSMUSP00000022971,ENSMUSP00000023599,ENSMUSP00000025511,ENSMUSP00000028817,ENSMUSP00000032998,ENSMUSP00000039269,ENSMUSP00000047571,ENSMUSP00000063744,ENSMUSP00000065940,ENSMUSP00000082682,ENSMUSP00000132735	Ddx3x,Eif4a2,Hmgb1,Hmgb2,Hnrnpd,Hnrnpk,Hnrnpu,Myc,Pcna,Rps14,Rps3,Syncrip
GO:0006403	RNA localization	5	170	0.0011	ENSMUSP00000035105,ENSMUSP00000047571,ENSMUSP00000088365,ENSMUSP00000116108,ENSMUSP00000134178	Ddx39b,Hnrnpu,Rpsa,Ssb,Tcp1
GO:0010033	response to organic substance	17	2553	0.0011	ENSMUSP00000005292,ENSMUSP00000022971,ENSMUSP00000023599,ENSMUSP00000028817,ENSMUSP00000032998,ENSMUSP00000039269,ENSMUSP00000047571,ENSMUSP00000054634,ENSMUSP00000063714,ENSMUSP00000063744,ENSMUSP00000065940,ENSMUSP00000082682,ENSMUSP00000083705,ENSMUSP00000098405,ENSMUSP00000109705,ENSMUSP00000110374,ENSMUSP00000132735	Anxa7,Arhgdia,Capg,Cdc42,Eif4a2,Hmgb1,Hmgb2,Hnrnpd,Hnrnpk,Hnrnpu,Myc,Pcna,Prdx2,Rbmx,Rplp0,Rps3,Syncrip
GO:0043628	ncRNA 3'-end processing	3	29	0.0011	ENSMUSP00000035105,ENSMUSP00000058432,ENSMUSP00000088365	Rps21,Rpsa,Ssb
GO:0051347	positive regulation of transferase activity	8	569	0.0011	ENSMUSP00000000804,ENSMUSP00000005292,ENSMUSP00000022971,ENSMUSP00000032998,ENSMUSP00000054634,ENSMUSP00000082682,ENSMUSP00000116108,ENSMUSP00000132735	Cdc42,Ddx3x,Hmgb1,Hnrnpd,Myc,Prdx2,Rps3,Tcp1
GO:0006364	rRNA processing	5	176	0.0012	ENSMUSP00000025511,ENSMUSP00000026387,ENSMUSP00000035105,ENSMUSP00000058432,ENSMUSP00000099757	Rps14,Rps21,Rps8,Rpsa,Sbds
GO:0006611	protein export from nucleus	4	89	0.0012	ENSMUSP00000025217,ENSMUSP00000035105,ENSMUSP00000088365,ENSMUSP00000134178	Ddx39b,Hspa9,Rpsa,Ssb
GO:0031328	positive regulation of cellular biosynthetic process	14	1807	0.0012	ENSMUSP00000000804,ENSMUSP00000022971,ENSMUSP00000028817,ENSMUSP00000039269,ENSMUSP00000047571,ENSMUSP00000054634,ENSMUSP00000065940,ENSMUSP00000082682,ENSMUSP00000096549,ENSMUSP00000110374,ENSMUSP00000116108,ENSMUSP00000128331,ENSMUSP00000132735,ENSMUSP00000134178	Cdc42,Ddx39b,Ddx3x,Elavl1,Hmgb1,Hmgb2,Hnrnpd,Hnrnpk,Hnrnpu,Myc,Nolc1,Pcna,Rbmx,Tcp1
GO:0033119	negative regulation of RNA splicing	3	31	0.0012	ENSMUSP00000039269,ENSMUSP00000099947,ENSMUSP00000126294	Hnrnpk,Ptbp3,Rps13
GO:0070925	organelle assembly	8	576	0.0012	ENSMUSP00000000804,ENSMUSP00000004554,ENSMUSP00000023269,ENSMUSP00000025511,ENSMUSP00000026387,ENSMUSP00000032998,ENSMUSP00000035105,ENSMUSP00000099671	Ddx3x,Myh10,Rpl24,Rps14,Rps3,Rps5,Rpsa,Sbds
GO:1904951	positive regulation of establishment of protein localization	7	424	0.0012	ENSMUSP00000054634,ENSMUSP00000070993,ENSMUSP00000079905,ENSMUSP00000082682,ENSMUSP00000099671,ENSMUSP00000116108,ENSMUSP00000117987	Arf1,Cdc42,Hmgb1,Myh10,Ppia,Tcp1,Ywhae
GO:2001022	positive regulation of response to DNA damage stimulus	4	88	0.0012	ENSMUSP00000022971,ENSMUSP00000028817,ENSMUSP00000032998,ENSMUSP00000082682	Hmgb1,Myc,Pcna,Rps3
GO:0031327	negative regulation of cellular biosynthetic process	12	1375	0.0013	ENSMUSP00000000804,ENSMUSP00000022971,ENSMUSP00000023599,ENSMUSP00000025511,ENSMUSP00000028817,ENSMUSP00000032998,ENSMUSP00000039269,ENSMUSP00000047571,ENSMUSP00000063744,ENSMUSP00000065940,ENSMUSP00000082682,ENSMUSP00000132735	Ddx3x,Eif4a2,Hmgb1,Hmgb2,Hnrnpd,Hnrnpk,Hnrnpu,Myc,Pcna,Rps14,Rps3,Syncrip
GO:0032880	regulation of protein localization	10	947	0.0013	ENSMUSP00000039269,ENSMUSP00000054634,ENSMUSP00000063714,ENSMUSP00000070993,ENSMUSP00000079905,ENSMUSP00000082682,ENSMUSP00000099671,ENSMUSP00000116108,ENSMUSP00000117987,ENSMUSP00000128331	Arf1,Arhgdia,Cdc42,Hmgb1,Hnrnpk,Myh10,Nolc1,Ppia,Tcp1,Ywhae
GO:0051128	regulation of cellular component organization	16	2337	0.0013	ENSMUSP00000000804,ENSMUSP00000020285,ENSMUSP00000022971,ENSMUSP00000032998,ENSMUSP00000039269,ENSMUSP00000047571,ENSMUSP00000054634,ENSMUSP00000063714,ENSMUSP00000079905,ENSMUSP00000082682,ENSMUSP00000098405,ENSMUSP00000099671,ENSMUSP00000109705,ENSMUSP00000116108,ENSMUSP00000132735,ENSMUSP00000134178	Anxa7,Arf1,Arhgdia,Capg,Cdc42,Ddx39b,Ddx3x,Hmgb1,Hnrnpd,Hnrnpk,Hnrnpu,Myc,Myh10,Rps3,Sar1a,Tcp1
GO:0006950	response to stress	18	2899	0.0014	ENSMUSP00000000804,ENSMUSP00000005292,ENSMUSP00000022971,ENSMUSP00000028817,ENSMUSP00000032998,ENSMUSP00000054634,ENSMUSP00000063744,ENSMUSP00000065940,ENSMUSP00000070993,ENSMUSP00000071636,ENSMUSP00000082682,ENSMUSP00000089728,ENSMUSP00000098405,ENSMUSP00000099671,ENSMUSP00000109705,ENSMUSP00000128331,ENSMUSP00000132735,ENSMUSP00000134178	Anxa7,Capg,Cdc42,Ddx39b,Ddx3x,Hmgb1,Hmgb2,Hnrnpd,Myc,Myh10,Nolc1,Pcna,Prdx2,Prdx6,Rps3,Syncrip,Usp14,Ywhae
GO:0019725	cellular homeostasis	9	777	0.0014	ENSMUSP00000005292,ENSMUSP00000022971,ENSMUSP00000028817,ENSMUSP00000030651,ENSMUSP00000070993,ENSMUSP00000071636,ENSMUSP00000079905,ENSMUSP00000082682,ENSMUSP00000098405	Anxa7,Arf1,Hmgb1,Myc,Pcna,Prdx2,Prdx6,Sh3bgrl3,Ywhae
GO:0051973	positive regulation of telomerase activity	3	34	0.0014	ENSMUSP00000022971,ENSMUSP00000116108,ENSMUSP00000132735	Hnrnpd,Myc,Tcp1
GO:0080135	regulation of cellular response to stress	8	603	0.0014	ENSMUSP00000022971,ENSMUSP00000028817,ENSMUSP00000032998,ENSMUSP00000039269,ENSMUSP00000054634,ENSMUSP00000082682,ENSMUSP00000089728,ENSMUSP00000134178	Cdc42,Ddx39b,Hmgb1,Hnrnpk,Myc,Pcna,Rps3,Usp14
GO:0032077	positive regulation of deoxyribonuclease activity	2	5	0.0017	ENSMUSP00000028817,ENSMUSP00000032998	Pcna,Rps3
GO:0070934	CRD-mediated mRNA stabilization	2	5	0.0017	ENSMUSP00000047571,ENSMUSP00000063744	Hnrnpu,Syncrip
GO:0010604	positive regulation of macromolecule metabolic process	18	3004	0.002	ENSMUSP00000000804,ENSMUSP00000005292,ENSMUSP00000022971,ENSMUSP00000028817,ENSMUSP00000032998,ENSMUSP00000039269,ENSMUSP00000047571,ENSMUSP00000054634,ENSMUSP00000063744,ENSMUSP00000065940,ENSMUSP00000071636,ENSMUSP00000082682,ENSMUSP00000096549,ENSMUSP00000110374,ENSMUSP00000116108,ENSMUSP00000128331,ENSMUSP00000132735,ENSMUSP00000134178	Cdc42,Ddx39b,Ddx3x,Elavl1,Hmgb1,Hmgb2,Hnrnpd,Hnrnpk,Hnrnpu,Myc,Nolc1,Pcna,Prdx2,Prdx6,Rbmx,Rps3,Syncrip,Tcp1
GO:0043933	protein-containing complex subunit organization	12	1453	0.002	ENSMUSP00000000804,ENSMUSP00000004554,ENSMUSP00000020285,ENSMUSP00000022971,ENSMUSP00000023269,ENSMUSP00000025511,ENSMUSP00000026387,ENSMUSP00000035105,ENSMUSP00000079905,ENSMUSP00000096549,ENSMUSP00000110374,ENSMUSP00000134178	Arf1,Ddx39b,Ddx3x,Elavl1,Myc,Rbmx,Rpl24,Rps14,Rps5,Rpsa,Sar1a,Sbds
GO:0045727	positive regulation of translation	4	108	0.0021	ENSMUSP00000000804,ENSMUSP00000096549,ENSMUSP00000132735,ENSMUSP00000134178	Ddx39b,Ddx3x,Elavl1,Hnrnpd
GO:0048513	animal organ development	18	3012	0.0021	ENSMUSP00000005292,ENSMUSP00000022971,ENSMUSP00000023269,ENSMUSP00000025217,ENSMUSP00000025511,ENSMUSP00000026387,ENSMUSP00000034441,ENSMUSP00000039269,ENSMUSP00000047571,ENSMUSP00000054634,ENSMUSP00000065940,ENSMUSP00000070993,ENSMUSP00000082682,ENSMUSP00000099671,ENSMUSP00000099947,ENSMUSP00000128331,ENSMUSP00000132735,ENSMUSP00000134178	Aars,Cdc42,Ddx39b,Hmgb1,Hmgb2,Hnrnpd,Hnrnpk,Hnrnpu,Hspa9,Myc,Myh10,Nolc1,Prdx2,Ptbp3,Rpl24,Rps14,Sbds,Ywhae
GO:0042256	mature ribosome assembly	2	6	0.0022	ENSMUSP00000000804,ENSMUSP00000026387	Ddx3x,Sbds
GO:0051345	positive regulation of hydrolase activity	8	652	0.0023	ENSMUSP00000000804,ENSMUSP00000022971,ENSMUSP00000028817,ENSMUSP00000032998,ENSMUSP00000047571,ENSMUSP00000063714,ENSMUSP00000065940,ENSMUSP00000082682	Arhgdia,Ddx3x,Hmgb1,Hmgb2,Hnrnpu,Myc,Pcna,Rps3
GO:0042592	homeostatic process	12	1494	0.0025	ENSMUSP00000005292,ENSMUSP00000022971,ENSMUSP00000025217,ENSMUSP00000025511,ENSMUSP00000028817,ENSMUSP00000030651,ENSMUSP00000070993,ENSMUSP00000071636,ENSMUSP00000079905,ENSMUSP00000082682,ENSMUSP00000098405,ENSMUSP00000099947	Anxa7,Arf1,Hmgb1,Hspa9,Myc,Pcna,Prdx2,Prdx6,Ptbp3,Rps14,Sh3bgrl3,Ywhae
GO:0045787	positive regulation of cell cycle	6	342	0.0025	ENSMUSP00000000804,ENSMUSP00000022971,ENSMUSP00000047571,ENSMUSP00000054634,ENSMUSP00000082682,ENSMUSP00000134178	Cdc42,Ddx39b,Ddx3x,Hmgb1,Hnrnpu,Myc
GO:2000113	negative regulation of cellular macromolecule biosynthetic process	11	1269	0.0025	ENSMUSP00000000804,ENSMUSP00000022971,ENSMUSP00000025511,ENSMUSP00000028817,ENSMUSP00000032998,ENSMUSP00000039269,ENSMUSP00000047571,ENSMUSP00000063744,ENSMUSP00000065940,ENSMUSP00000082682,ENSMUSP00000132735	Ddx3x,Hmgb1,Hmgb2,Hnrnpd,Hnrnpk,Hnrnpu,Myc,Pcna,Rps14,Rps3,Syncrip
GO:0000447	endonucleolytic cleavage in ITS1 to separate SSU-rRNA from 5.8S rRNA and LSU-rRNA from tricistronic rRNA transcript (SSU-rRNA, 5.8S rRNA, LSU-rRNA)	2	7	0.0026	ENSMUSP00000035105,ENSMUSP00000058432	Rps21,Rpsa
GO:0043280	positive regulation of cysteine-type endopeptidase activity involved in apoptotic process	4	115	0.0026	ENSMUSP00000000804,ENSMUSP00000022971,ENSMUSP00000032998,ENSMUSP00000082682	Ddx3x,Hmgb1,Myc,Rps3
GO:0065009	regulation of molecular function	18	3081	0.0026	ENSMUSP00000000804,ENSMUSP00000005292,ENSMUSP00000022971,ENSMUSP00000023599,ENSMUSP00000028817,ENSMUSP00000032998,ENSMUSP00000039269,ENSMUSP00000047571,ENSMUSP00000054634,ENSMUSP00000063714,ENSMUSP00000065940,ENSMUSP00000070993,ENSMUSP00000079905,ENSMUSP00000082682,ENSMUSP00000089728,ENSMUSP00000101862,ENSMUSP00000116108,ENSMUSP00000132735	Arf1,Arhgdia,Cap1,Cdc42,Ddx3x,Eif4a2,Hmgb1,Hmgb2,Hnrnpd,Hnrnpk,Hnrnpu,Myc,Pcna,Prdx2,Rps3,Tcp1,Usp14,Ywhae
GO:0099563	modification of synaptic structure	2	7	0.0026	ENSMUSP00000054634,ENSMUSP00000099671	Cdc42,Myh10
GO:1903608	protein localization to cytoplasmic stress granule	2	7	0.0026	ENSMUSP00000000804,ENSMUSP00000088365	Ddx3x,Ssb
GO:0002262	myeloid cell homeostasis	4	118	0.0027	ENSMUSP00000025217,ENSMUSP00000025511,ENSMUSP00000082682,ENSMUSP00000099947	Hmgb1,Hspa9,Ptbp3,Rps14
GO:0017148	negative regulation of translation	4	119	0.0028	ENSMUSP00000000804,ENSMUSP00000032998,ENSMUSP00000063744,ENSMUSP00000132735	Ddx3x,Hnrnpd,Rps3,Syncrip
GO:0065003	protein-containing complex assembly	11	1292	0.0028	ENSMUSP00000000804,ENSMUSP00000004554,ENSMUSP00000020285,ENSMUSP00000023269,ENSMUSP00000025511,ENSMUSP00000026387,ENSMUSP00000035105,ENSMUSP00000079905,ENSMUSP00000096549,ENSMUSP00000110374,ENSMUSP00000134178	Arf1,Ddx39b,Ddx3x,Elavl1,Rbmx,Rpl24,Rps14,Rps5,Rpsa,Sar1a,Sbds
GO:0031330	negative regulation of cellular catabolic process	5	226	0.0029	ENSMUSP00000047571,ENSMUSP00000063744,ENSMUSP00000089728,ENSMUSP00000096549,ENSMUSP00000132735	Elavl1,Hnrnpd,Hnrnpu,Syncrip,Usp14
GO:0070201	regulation of establishment of protein localization	8	686	0.0029	ENSMUSP00000054634,ENSMUSP00000070993,ENSMUSP00000079905,ENSMUSP00000082682,ENSMUSP00000099671,ENSMUSP00000116108,ENSMUSP00000117987,ENSMUSP00000128331	Arf1,Cdc42,Hmgb1,Myh10,Nolc1,Ppia,Tcp1,Ywhae
GO:0031333	negative regulation of protein complex assembly	4	122	0.003	ENSMUSP00000000804,ENSMUSP00000020285,ENSMUSP00000082682,ENSMUSP00000109705	Capg,Ddx3x,Hmgb1,Sar1a
GO:0032071	regulation of endodeoxyribonuclease activity	2	8	0.0031	ENSMUSP00000032998,ENSMUSP00000082682	Hmgb1,Rps3
GO:0044417	translocation of molecules into host	2	8	0.0031	ENSMUSP00000116108,ENSMUSP00000134178	Ddx39b,Tcp1
GO:0097064	ncRNA export from nucleus	2	8	0.0031	ENSMUSP00000035105,ENSMUSP00000088365	Rpsa,Ssb
GO:0051173	positive regulation of nitrogen compound metabolic process	17	2866	0.0032	ENSMUSP00000000804,ENSMUSP00000005292,ENSMUSP00000022971,ENSMUSP00000028817,ENSMUSP00000032998,ENSMUSP00000039269,ENSMUSP00000047571,ENSMUSP00000054634,ENSMUSP00000065940,ENSMUSP00000071636,ENSMUSP00000082682,ENSMUSP00000096549,ENSMUSP00000110374,ENSMUSP00000116108,ENSMUSP00000128331,ENSMUSP00000132735,ENSMUSP00000134178	Cdc42,Ddx39b,Ddx3x,Elavl1,Hmgb1,Hmgb2,Hnrnpd,Hnrnpk,Hnrnpu,Myc,Nolc1,Pcna,Prdx2,Prdx6,Rbmx,Rps3,Tcp1
GO:0045087	innate immune response	7	534	0.0035	ENSMUSP00000000804,ENSMUSP00000054634,ENSMUSP00000063744,ENSMUSP00000065940,ENSMUSP00000082682,ENSMUSP00000089728,ENSMUSP00000109705	Capg,Cdc42,Ddx3x,Hmgb1,Hmgb2,Syncrip,Usp14
GO:0051246	regulation of protein metabolic process	16	2612	0.0036	ENSMUSP00000000804,ENSMUSP00000005292,ENSMUSP00000022971,ENSMUSP00000025511,ENSMUSP00000032998,ENSMUSP00000034441,ENSMUSP00000039269,ENSMUSP00000054634,ENSMUSP00000063744,ENSMUSP00000070993,ENSMUSP00000082682,ENSMUSP00000089728,ENSMUSP00000096549,ENSMUSP00000128331,ENSMUSP00000132735,ENSMUSP00000134178	Aars,Cdc42,Ddx39b,Ddx3x,Elavl1,Hmgb1,Hnrnpd,Hnrnpk,Myc,Nolc1,Prdx2,Rps14,Rps3,Syncrip,Usp14,Ywhae
GO:0048872	homeostasis of number of cells	5	243	0.0037	ENSMUSP00000005292,ENSMUSP00000025217,ENSMUSP00000025511,ENSMUSP00000082682,ENSMUSP00000099947	Hmgb1,Hspa9,Prdx2,Ptbp3,Rps14
GO:0033043	regulation of organelle organization	10	1127	0.0038	ENSMUSP00000020285,ENSMUSP00000022971,ENSMUSP00000032998,ENSMUSP00000047571,ENSMUSP00000054634,ENSMUSP00000063714,ENSMUSP00000079905,ENSMUSP00000109705,ENSMUSP00000116108,ENSMUSP00000132735	Arf1,Arhgdia,Capg,Cdc42,Hnrnpd,Hnrnpu,Myc,Rps3,Sar1a,Tcp1
GO:0090303	positive regulation of wound healing	3	53	0.0038	ENSMUSP00000005292,ENSMUSP00000022971,ENSMUSP00000082682	Hmgb1,Myc,Prdx2
GO:0045739	positive regulation of DNA repair	3	55	0.0042	ENSMUSP00000028817,ENSMUSP00000032998,ENSMUSP00000082682	Hmgb1,Pcna,Rps3
GO:0071310	cellular response to organic substance	13	1858	0.0042	ENSMUSP00000022971,ENSMUSP00000023599,ENSMUSP00000032998,ENSMUSP00000039269,ENSMUSP00000047571,ENSMUSP00000054634,ENSMUSP00000063714,ENSMUSP00000063744,ENSMUSP00000065940,ENSMUSP00000083705,ENSMUSP00000109705,ENSMUSP00000110374,ENSMUSP00000132735	Arhgdia,Capg,Cdc42,Eif4a2,Hmgb2,Hnrnpd,Hnrnpk,Hnrnpu,Myc,Rbmx,Rplp0,Rps3,Syncrip
GO:0048869	cellular developmental process	19	3545	0.0043	ENSMUSP00000022971,ENSMUSP00000023269,ENSMUSP00000025217,ENSMUSP00000025511,ENSMUSP00000035105,ENSMUSP00000039269,ENSMUSP00000047571,ENSMUSP00000054634,ENSMUSP00000065940,ENSMUSP00000070993,ENSMUSP00000079905,ENSMUSP00000082682,ENSMUSP00000098405,ENSMUSP00000099671,ENSMUSP00000099947,ENSMUSP00000101862,ENSMUSP00000117987,ENSMUSP00000128331,ENSMUSP00000132735	Anxa7,Arf1,Cap1,Cdc42,Hmgb1,Hmgb2,Hnrnpd,Hnrnpk,Hnrnpu,Hspa9,Myc,Myh10,Nolc1,Ppia,Ptbp3,Rpl24,Rps14,Rpsa,Ywhae
GO:0009894	regulation of catabolic process	8	745	0.0045	ENSMUSP00000022971,ENSMUSP00000047571,ENSMUSP00000054634,ENSMUSP00000063744,ENSMUSP00000082682,ENSMUSP00000089728,ENSMUSP00000096549,ENSMUSP00000132735	Cdc42,Elavl1,Hmgb1,Hnrnpd,Hnrnpu,Myc,Syncrip,Usp14
GO:2001233	regulation of apoptotic signaling pathway	6	401	0.0046	ENSMUSP00000000804,ENSMUSP00000005292,ENSMUSP00000022971,ENSMUSP00000032998,ENSMUSP00000039269,ENSMUSP00000065940	Ddx3x,Hmgb2,Hnrnpk,Myc,Prdx2,Rps3
GO:0080134	regulation of response to stress	10	1167	0.0047	ENSMUSP00000005292,ENSMUSP00000022971,ENSMUSP00000028817,ENSMUSP00000032998,ENSMUSP00000039269,ENSMUSP00000054634,ENSMUSP00000065940,ENSMUSP00000082682,ENSMUSP00000089728,ENSMUSP00000134178	Cdc42,Ddx39b,Hmgb1,Hmgb2,Hnrnpk,Myc,Pcna,Prdx2,Rps3,Usp14
GO:1903707	negative regulation of hemopoiesis	4	143	0.0047	ENSMUSP00000005292,ENSMUSP00000022971,ENSMUSP00000025217,ENSMUSP00000082682	Hmgb1,Hspa9,Myc,Prdx2
GO:0050896	response to stimulus	28	6616	0.0048	ENSMUSP00000000804,ENSMUSP00000005292,ENSMUSP00000022971,ENSMUSP00000023269,ENSMUSP00000023599,ENSMUSP00000026387,ENSMUSP00000028817,ENSMUSP00000032998,ENSMUSP00000039269,ENSMUSP00000047571,ENSMUSP00000054634,ENSMUSP00000063714,ENSMUSP00000063744,ENSMUSP00000065940,ENSMUSP00000070993,ENSMUSP00000071636,ENSMUSP00000079905,ENSMUSP00000082682,ENSMUSP00000083705,ENSMUSP00000089728,ENSMUSP00000098405,…	Anxa7,Arf1,Arhgdia,Cap1,Capg,Cdc42,Ddx39b,Ddx3x,Eif4a2,Hmgb1,Hmgb2,Hnrnpd,Hnrnpk,Hnrnpu,Myc,Myh10,Nolc1,Pcna,Prdx2,Prdx6,Rbmx,Rpl24,Rplp0,Rps3,Sbds,Syncrip,Usp14,Ywhae
GO:0031325	positive regulation of cellular metabolic process	17	3004	0.005	ENSMUSP00000000804,ENSMUSP00000005292,ENSMUSP00000022971,ENSMUSP00000028817,ENSMUSP00000032998,ENSMUSP00000039269,ENSMUSP00000047571,ENSMUSP00000054634,ENSMUSP00000065940,ENSMUSP00000071636,ENSMUSP00000082682,ENSMUSP00000096549,ENSMUSP00000110374,ENSMUSP00000116108,ENSMUSP00000128331,ENSMUSP00000132735,ENSMUSP00000134178	Cdc42,Ddx39b,Ddx3x,Elavl1,Hmgb1,Hmgb2,Hnrnpd,Hnrnpk,Hnrnpu,Myc,Nolc1,Pcna,Prdx2,Prdx6,Rbmx,Rps3,Tcp1
GO:0043254	regulation of protein complex assembly	6	409	0.005	ENSMUSP00000000804,ENSMUSP00000020285,ENSMUSP00000032998,ENSMUSP00000079905,ENSMUSP00000082682,ENSMUSP00000109705	Arf1,Capg,Ddx3x,Hmgb1,Rps3,Sar1a
GO:0051222	positive regulation of protein transport	6	410	0.005	ENSMUSP00000054634,ENSMUSP00000070993,ENSMUSP00000079905,ENSMUSP00000082682,ENSMUSP00000099671,ENSMUSP00000117987	Arf1,Cdc42,Hmgb1,Myh10,Ppia,Ywhae
GO:0032268	regulation of cellular protein metabolic process	15	2443	0.0051	ENSMUSP00000000804,ENSMUSP00000005292,ENSMUSP00000022971,ENSMUSP00000025511,ENSMUSP00000032998,ENSMUSP00000034441,ENSMUSP00000054634,ENSMUSP00000063744,ENSMUSP00000070993,ENSMUSP00000082682,ENSMUSP00000089728,ENSMUSP00000096549,ENSMUSP00000128331,ENSMUSP00000132735,ENSMUSP00000134178	Aars,Cdc42,Ddx39b,Ddx3x,Elavl1,Hmgb1,Hnrnpd,Myc,Nolc1,Prdx2,Rps14,Rps3,Syncrip,Usp14,Ywhae
GO:0043388	positive regulation of DNA binding	3	62	0.0053	ENSMUSP00000022971,ENSMUSP00000065940,ENSMUSP00000082682	Hmgb1,Hmgb2,Myc
GO:0048856	anatomical structure development	23	4912	0.0053	ENSMUSP00000005292,ENSMUSP00000022971,ENSMUSP00000023269,ENSMUSP00000025217,ENSMUSP00000025511,ENSMUSP00000026387,ENSMUSP00000034441,ENSMUSP00000035105,ENSMUSP00000039269,ENSMUSP00000047571,ENSMUSP00000054634,ENSMUSP00000065940,ENSMUSP00000070993,ENSMUSP00000079905,ENSMUSP00000082682,ENSMUSP00000098405,ENSMUSP00000099671,ENSMUSP00000099947,ENSMUSP00000101862,ENSMUSP00000117987,ENSMUSP00000128331,…	Aars,Anxa7,Arf1,Cap1,Cdc42,Ddx39b,Hmgb1,Hmgb2,Hnrnpd,Hnrnpk,Hnrnpu,Hspa9,Myc,Myh10,Nolc1,Ppia,Prdx2,Ptbp3,Rpl24,Rps14,Rpsa,Sbds,Ywhae
GO:0045454	cell redox homeostasis	3	63	0.0056	ENSMUSP00000005292,ENSMUSP00000030651,ENSMUSP00000071636	Prdx2,Prdx6,Sh3bgrl3
GO:0071426	ribonucleoprotein complex export from nucleus	3	63	0.0056	ENSMUSP00000035105,ENSMUSP00000088365,ENSMUSP00000134178	Ddx39b,Rpsa,Ssb
GO:0050793	regulation of developmental process	15	2475	0.0057	ENSMUSP00000005292,ENSMUSP00000022971,ENSMUSP00000025217,ENSMUSP00000039269,ENSMUSP00000047571,ENSMUSP00000054634,ENSMUSP00000063714,ENSMUSP00000065940,ENSMUSP00000079905,ENSMUSP00000082682,ENSMUSP00000096549,ENSMUSP00000098405,ENSMUSP00000099671,ENSMUSP00000099947,ENSMUSP00000134178	Anxa7,Arf1,Arhgdia,Cdc42,Ddx39b,Elavl1,Hmgb1,Hmgb2,Hnrnpk,Hnrnpu,Hspa9,Myc,Myh10,Prdx2,Ptbp3
GO:0051988	regulation of attachment of spindle microtubules to kinetochore	2	13	0.0059	ENSMUSP00000047571,ENSMUSP00000054634	Cdc42,Hnrnpu
GO:0002376	immune system process	12	1703	0.0061	ENSMUSP00000000804,ENSMUSP00000005292,ENSMUSP00000025217,ENSMUSP00000025511,ENSMUSP00000026387,ENSMUSP00000054634,ENSMUSP00000063744,ENSMUSP00000065940,ENSMUSP00000082682,ENSMUSP00000089728,ENSMUSP00000099947,ENSMUSP00000109705	Capg,Cdc42,Ddx3x,Hmgb1,Hmgb2,Hspa9,Prdx2,Ptbp3,Rps14,Sbds,Syncrip,Usp14
GO:0042744	hydrogen peroxide catabolic process	2	14	0.0065	ENSMUSP00000005292,ENSMUSP00000071636	Prdx2,Prdx6
GO:0060628	regulation of ER to Golgi vesicle-mediated transport	2	14	0.0065	ENSMUSP00000020285,ENSMUSP00000079905	Arf1,Sar1a
GO:0060341	regulation of cellular localization	8	811	0.0068	ENSMUSP00000020285,ENSMUSP00000039269,ENSMUSP00000047571,ENSMUSP00000054634,ENSMUSP00000070993,ENSMUSP00000079905,ENSMUSP00000116108,ENSMUSP00000128331	Arf1,Cdc42,Hnrnpk,Hnrnpu,Nolc1,Sar1a,Tcp1,Ywhae
GO:0008104	protein localization	12	1733	0.0069	ENSMUSP00000000804,ENSMUSP00000020285,ENSMUSP00000025217,ENSMUSP00000035105,ENSMUSP00000047571,ENSMUSP00000054634,ENSMUSP00000070993,ENSMUSP00000079905,ENSMUSP00000082682,ENSMUSP00000088365,ENSMUSP00000116108,ENSMUSP00000134178	Arf1,Cdc42,Ddx39b,Ddx3x,Hmgb1,Hnrnpu,Hspa9,Rpsa,Sar1a,Ssb,Tcp1,Ywhae
GO:0046907	intracellular transport	9	1032	0.0073	ENSMUSP00000020285,ENSMUSP00000025217,ENSMUSP00000035105,ENSMUSP00000054634,ENSMUSP00000070993,ENSMUSP00000079905,ENSMUSP00000088365,ENSMUSP00000099671,ENSMUSP00000134178	Arf1,Cdc42,Ddx39b,Hspa9,Myh10,Rpsa,Sar1a,Ssb,Ywhae
GO:0006970	response to osmotic stress	3	72	0.0074	ENSMUSP00000000804,ENSMUSP00000098405,ENSMUSP00000128331	Anxa7,Ddx3x,Nolc1
GO:0048731	system development	20	4072	0.0075	ENSMUSP00000005292,ENSMUSP00000022971,ENSMUSP00000023269,ENSMUSP00000025217,ENSMUSP00000025511,ENSMUSP00000026387,ENSMUSP00000034441,ENSMUSP00000039269,ENSMUSP00000047571,ENSMUSP00000054634,ENSMUSP00000065940,ENSMUSP00000070993,ENSMUSP00000079905,ENSMUSP00000082682,ENSMUSP00000099671,ENSMUSP00000099947,ENSMUSP00000117987,ENSMUSP00000128331,ENSMUSP00000132735,ENSMUSP00000134178	Aars,Arf1,Cdc42,Ddx39b,Hmgb1,Hmgb2,Hnrnpd,Hnrnpk,Hnrnpu,Hspa9,Myc,Myh10,Nolc1,Ppia,Prdx2,Ptbp3,Rpl24,Rps14,Sbds,Ywhae
GO:0031329	regulation of cellular catabolic process	7	641	0.0081	ENSMUSP00000022971,ENSMUSP00000047571,ENSMUSP00000063744,ENSMUSP00000082682,ENSMUSP00000089728,ENSMUSP00000096549,ENSMUSP00000132735	Elavl1,Hmgb1,Hnrnpd,Hnrnpu,Myc,Syncrip,Usp14
GO:0006450	regulation of translational fidelity	2	17	0.0088	ENSMUSP00000004554,ENSMUSP00000034441	Aars,Rps5
GO:0051701	interaction with host	3	78	0.0091	ENSMUSP00000022971,ENSMUSP00000116108,ENSMUSP00000134178	Ddx39b,Myc,Tcp1
GO:0051223	regulation of protein transport	7	661	0.0095	ENSMUSP00000054634,ENSMUSP00000070993,ENSMUSP00000079905,ENSMUSP00000082682,ENSMUSP00000099671,ENSMUSP00000117987,ENSMUSP00000128331	Arf1,Cdc42,Hmgb1,Myh10,Nolc1,Ppia,Ywhae
GO:0044087	regulation of cellular component biogenesis	8	863	0.0096	ENSMUSP00000000804,ENSMUSP00000020285,ENSMUSP00000032998,ENSMUSP00000047571,ENSMUSP00000054634,ENSMUSP00000079905,ENSMUSP00000082682,ENSMUSP00000109705	Arf1,Capg,Cdc42,Ddx3x,Hmgb1,Hnrnpu,Rps3,Sar1a
GO:0051254	positive regulation of RNA metabolic process	11	1558	0.0097	ENSMUSP00000000804,ENSMUSP00000022971,ENSMUSP00000039269,ENSMUSP00000047571,ENSMUSP00000065940,ENSMUSP00000071636,ENSMUSP00000082682,ENSMUSP00000110374,ENSMUSP00000128331,ENSMUSP00000132735,ENSMUSP00000134178	Ddx39b,Ddx3x,Hmgb1,Hmgb2,Hnrnpd,Hnrnpk,Hnrnpu,Myc,Nolc1,Prdx6,Rbmx
GO:0035690	cellular response to drug	5	325	0.0105	ENSMUSP00000022971,ENSMUSP00000032998,ENSMUSP00000039269,ENSMUSP00000047571,ENSMUSP00000132735	Hnrnpd,Hnrnpk,Hnrnpu,Myc,Rps3
GO:0007015	actin filament organization	4	192	0.0113	ENSMUSP00000054634,ENSMUSP00000079905,ENSMUSP00000099671,ENSMUSP00000101862	Arf1,Cap1,Cdc42,Myh10
GO:1903506	regulation of nucleic acid-templated transcription	16	2970	0.0113	ENSMUSP00000000804,ENSMUSP00000005292,ENSMUSP00000022971,ENSMUSP00000023599,ENSMUSP00000025511,ENSMUSP00000028817,ENSMUSP00000032998,ENSMUSP00000039269,ENSMUSP00000047571,ENSMUSP00000058321,ENSMUSP00000065940,ENSMUSP00000082682,ENSMUSP00000110374,ENSMUSP00000128331,ENSMUSP00000132735,ENSMUSP00000134178	Ddx39b,Ddx3x,Eif4a2,Hmgb1,Hmgb2,Hnrnpd,Hnrnpk,Hnrnpu,Myc,Nolc1,Pcna,Prdx2,Ptrf,Rbmx,Rps14,Rps3
GO:0050679	positive regulation of epithelial cell proliferation	4	193	0.0114	ENSMUSP00000022971,ENSMUSP00000054634,ENSMUSP00000065940,ENSMUSP00000082682	Cdc42,Hmgb1,Hmgb2,Myc
GO:0030218	erythrocyte differentiation	3	87	0.0117	ENSMUSP00000025217,ENSMUSP00000025511,ENSMUSP00000099947	Hspa9,Ptbp3,Rps14
GO:0007346	regulation of mitotic cell cycle	6	507	0.0122	ENSMUSP00000000804,ENSMUSP00000022971,ENSMUSP00000023269,ENSMUSP00000047571,ENSMUSP00000054634,ENSMUSP00000082682	Cdc42,Ddx3x,Hmgb1,Hnrnpu,Myc,Rpl24
GO:0015031	protein transport	9	1129	0.0123	ENSMUSP00000020285,ENSMUSP00000025217,ENSMUSP00000035105,ENSMUSP00000070993,ENSMUSP00000079905,ENSMUSP00000082682,ENSMUSP00000088365,ENSMUSP00000116108,ENSMUSP00000134178	Arf1,Ddx39b,Hmgb1,Hspa9,Rpsa,Sar1a,Ssb,Tcp1,Ywhae
GO:0051336	regulation of hydrolase activity	9	1128	0.0123	ENSMUSP00000000804,ENSMUSP00000022971,ENSMUSP00000028817,ENSMUSP00000032998,ENSMUSP00000047571,ENSMUSP00000063714,ENSMUSP00000065940,ENSMUSP00000082682,ENSMUSP00000089728	Arhgdia,Ddx3x,Hmgb1,Hmgb2,Hnrnpu,Myc,Pcna,Rps3,Usp14
GO:0045637	regulation of myeloid cell differentiation	4	199	0.0124	ENSMUSP00000022971,ENSMUSP00000025217,ENSMUSP00000065940,ENSMUSP00000082682	Hmgb1,Hmgb2,Hspa9,Myc
GO:0000302	response to reactive oxygen species	4	200	0.0126	ENSMUSP00000005292,ENSMUSP00000032998,ENSMUSP00000071636,ENSMUSP00000132735	Hnrnpd,Prdx2,Prdx6,Rps3
GO:0022402	cell cycle process	7	703	0.0126	ENSMUSP00000022971,ENSMUSP00000023269,ENSMUSP00000026387,ENSMUSP00000028817,ENSMUSP00000032998,ENSMUSP00000079905,ENSMUSP00000099671	Arf1,Myc,Myh10,Pcna,Rpl24,Rps3,Sbds
GO:0008284	positive regulation of cell population proliferation	8	913	0.0127	ENSMUSP00000022971,ENSMUSP00000032998,ENSMUSP00000047571,ENSMUSP00000054634,ENSMUSP00000065940,ENSMUSP00000082682,ENSMUSP00000128331,ENSMUSP00000134178	Cdc42,Ddx39b,Hmgb1,Hmgb2,Hnrnpu,Myc,Nolc1,Rps3
GO:2000737	negative regulation of stem cell differentiation	2	22	0.0128	ENSMUSP00000025217,ENSMUSP00000047571	Hnrnpu,Hspa9
GO:0010941	regulation of cell death	11	1640	0.0134	ENSMUSP00000000804,ENSMUSP00000005292,ENSMUSP00000022971,ENSMUSP00000025217,ENSMUSP00000032998,ENSMUSP00000034441,ENSMUSP00000039269,ENSMUSP00000054634,ENSMUSP00000065940,ENSMUSP00000082682,ENSMUSP00000116108	Aars,Cdc42,Ddx3x,Hmgb1,Hmgb2,Hnrnpk,Hspa9,Myc,Prdx2,Rps3,Tcp1
GO:0034613	cellular protein localization	9	1162	0.0142	ENSMUSP00000000804,ENSMUSP00000020285,ENSMUSP00000025217,ENSMUSP00000035105,ENSMUSP00000047571,ENSMUSP00000054634,ENSMUSP00000070993,ENSMUSP00000088365,ENSMUSP00000134178	Cdc42,Ddx39b,Ddx3x,Hnrnpu,Hspa9,Rpsa,Sar1a,Ssb,Ywhae
GO:0048518	positive regulation of biological process	23	5340	0.0142	ENSMUSP00000000804,ENSMUSP00000005292,ENSMUSP00000022971,ENSMUSP00000028817,ENSMUSP00000032998,ENSMUSP00000039269,ENSMUSP00000047571,ENSMUSP00000054634,ENSMUSP00000058321,ENSMUSP00000063744,ENSMUSP00000065940,ENSMUSP00000070993,ENSMUSP00000071636,ENSMUSP00000079905,ENSMUSP00000082682,ENSMUSP00000096549,ENSMUSP00000099671,ENSMUSP00000110374,ENSMUSP00000116108,ENSMUSP00000117987,ENSMUSP00000128331,…	Arf1,Cdc42,Ddx39b,Ddx3x,Elavl1,Hmgb1,Hmgb2,Hnrnpd,Hnrnpk,Hnrnpu,Myc,Myh10,Nolc1,Pcna,Ppia,Prdx2,Prdx6,Ptrf,Rbmx,Rps3,Syncrip,Tcp1,Ywhae
GO:0071346	cellular response to interferon-gamma	3	97	0.0146	ENSMUSP00000054634,ENSMUSP00000063744,ENSMUSP00000109705	Capg,Cdc42,Syncrip
GO:0032386	regulation of intracellular transport	5	364	0.0152	ENSMUSP00000020285,ENSMUSP00000054634,ENSMUSP00000070993,ENSMUSP00000079905,ENSMUSP00000128331	Arf1,Cdc42,Nolc1,Sar1a,Ywhae
GO:0048025	negative regulation of mRNA splicing, via spliceosome	2	25	0.0152	ENSMUSP00000039269,ENSMUSP00000099947	Hnrnpk,Ptbp3
GO:0071705	nitrogen compound transport	10	1420	0.0152	ENSMUSP00000020285,ENSMUSP00000022971,ENSMUSP00000025217,ENSMUSP00000035105,ENSMUSP00000070993,ENSMUSP00000079905,ENSMUSP00000082682,ENSMUSP00000088365,ENSMUSP00000116108,ENSMUSP00000134178	Arf1,Ddx39b,Hmgb1,Hspa9,Myc,Rpsa,Sar1a,Ssb,Tcp1,Ywhae
GO:1902106	negative regulation of leukocyte differentiation	3	101	0.0159	ENSMUSP00000005292,ENSMUSP00000022971,ENSMUSP00000082682	Hmgb1,Myc,Prdx2
GO:0007097	nuclear migration	2	26	0.0162	ENSMUSP00000054634,ENSMUSP00000099671	Cdc42,Myh10
GO:0042104	positive regulation of activated T cell proliferation	2	26	0.0162	ENSMUSP00000032998,ENSMUSP00000082682	Hmgb1,Rps3
GO:0044403	symbiont process	4	220	0.0162	ENSMUSP00000022971,ENSMUSP00000088365,ENSMUSP00000116108,ENSMUSP00000134178	Ddx39b,Myc,Ssb,Tcp1
GO:0061024	membrane organization	6	548	0.0162	ENSMUSP00000020285,ENSMUSP00000022971,ENSMUSP00000054634,ENSMUSP00000079905,ENSMUSP00000098405,ENSMUSP00000099671	Anxa7,Arf1,Cdc42,Myc,Myh10,Sar1a
GO:0051098	regulation of binding	5	376	0.0169	ENSMUSP00000022971,ENSMUSP00000039269,ENSMUSP00000054634,ENSMUSP00000065940,ENSMUSP00000082682	Cdc42,Hmgb1,Hmgb2,Hnrnpk,Myc
GO:1903706	regulation of hemopoiesis	5	377	0.017	ENSMUSP00000005292,ENSMUSP00000022971,ENSMUSP00000025217,ENSMUSP00000065940,ENSMUSP00000082682	Hmgb1,Hmgb2,Hspa9,Myc,Prdx2
GO:0016477	cell migration	7	758	0.0172	ENSMUSP00000026387,ENSMUSP00000054634,ENSMUSP00000065940,ENSMUSP00000070993,ENSMUSP00000082682,ENSMUSP00000099671,ENSMUSP00000101862	Cap1,Cdc42,Hmgb1,Hmgb2,Myh10,Sbds,Ywhae
GO:0002437	inflammatory response to antigenic stimulus	2	28	0.018	ENSMUSP00000065940,ENSMUSP00000082682	Hmgb1,Hmgb2
GO:0030154	cell differentiation	17	3462	0.018	ENSMUSP00000022971,ENSMUSP00000023269,ENSMUSP00000025217,ENSMUSP00000025511,ENSMUSP00000035105,ENSMUSP00000039269,ENSMUSP00000047571,ENSMUSP00000054634,ENSMUSP00000065940,ENSMUSP00000070993,ENSMUSP00000079905,ENSMUSP00000082682,ENSMUSP00000098405,ENSMUSP00000099671,ENSMUSP00000099947,ENSMUSP00000117987,ENSMUSP00000128331	Anxa7,Arf1,Cdc42,Hmgb1,Hmgb2,Hnrnpk,Hnrnpu,Hspa9,Myc,Myh10,Nolc1,Ppia,Ptbp3,Rpl24,Rps14,Rpsa,Ywhae
GO:0042743	hydrogen peroxide metabolic process	2	28	0.018	ENSMUSP00000005292,ENSMUSP00000071636	Prdx2,Prdx6
GO:0008283	cell population proliferation	6	565	0.0181	ENSMUSP00000005292,ENSMUSP00000022971,ENSMUSP00000026387,ENSMUSP00000082682,ENSMUSP00000098405,ENSMUSP00000099671	Anxa7,Hmgb1,Myc,Myh10,Prdx2,Sbds
GO:0052548	regulation of endopeptidase activity	5	387	0.0185	ENSMUSP00000000804,ENSMUSP00000022971,ENSMUSP00000032998,ENSMUSP00000082682,ENSMUSP00000089728	Ddx3x,Hmgb1,Myc,Rps3,Usp14
GO:0021680	cerebellar Purkinje cell layer development	2	29	0.0189	ENSMUSP00000034441,ENSMUSP00000099671	Aars,Myh10
GO:0042981	regulation of apoptotic process	10	1476	0.0189	ENSMUSP00000000804,ENSMUSP00000005292,ENSMUSP00000022971,ENSMUSP00000032998,ENSMUSP00000034441,ENSMUSP00000039269,ENSMUSP00000054634,ENSMUSP00000065940,ENSMUSP00000082682,ENSMUSP00000116108	Aars,Cdc42,Ddx3x,Hmgb1,Hmgb2,Hnrnpk,Myc,Prdx2,Rps3,Tcp1
GO:0051716	cellular response to stimulus	22	5142	0.0189	ENSMUSP00000000804,ENSMUSP00000005292,ENSMUSP00000022971,ENSMUSP00000023599,ENSMUSP00000026387,ENSMUSP00000028817,ENSMUSP00000032998,ENSMUSP00000039269,ENSMUSP00000047571,ENSMUSP00000054634,ENSMUSP00000063714,ENSMUSP00000063744,ENSMUSP00000065940,ENSMUSP00000070993,ENSMUSP00000071636,ENSMUSP00000082682,ENSMUSP00000083705,ENSMUSP00000101862,ENSMUSP00000109705,ENSMUSP00000110374,ENSMUSP00000132735,…	Arhgdia,Cap1,Capg,Cdc42,Ddx39b,Ddx3x,Eif4a2,Hmgb1,Hmgb2,Hnrnpd,Hnrnpk,Hnrnpu,Myc,Pcna,Prdx2,Prdx6,Rbmx,Rplp0,Rps3,Sbds,Syncrip,Ywhae
GO:0032879	regulation of localization	14	2579	0.019	ENSMUSP00000020285,ENSMUSP00000022971,ENSMUSP00000039269,ENSMUSP00000047571,ENSMUSP00000054634,ENSMUSP00000058321,ENSMUSP00000063714,ENSMUSP00000070993,ENSMUSP00000079905,ENSMUSP00000082682,ENSMUSP00000099671,ENSMUSP00000116108,ENSMUSP00000117987,ENSMUSP00000128331	Arf1,Arhgdia,Cdc42,Hmgb1,Hnrnpk,Hnrnpu,Myc,Myh10,Nolc1,Ppia,Ptrf,Sar1a,Tcp1,Ywhae
GO:0032728	positive regulation of interferon-beta production	2	30	0.0197	ENSMUSP00000065940,ENSMUSP00000082682	Hmgb1,Hmgb2
GO:0045595	regulation of cell differentiation	11	1751	0.0197	ENSMUSP00000005292,ENSMUSP00000022971,ENSMUSP00000025217,ENSMUSP00000039269,ENSMUSP00000047571,ENSMUSP00000054634,ENSMUSP00000065940,ENSMUSP00000079905,ENSMUSP00000082682,ENSMUSP00000099947,ENSMUSP00000134178	Arf1,Cdc42,Ddx39b,Hmgb1,Hmgb2,Hnrnpk,Hnrnpu,Hspa9,Myc,Prdx2,Ptbp3
GO:0048522	positive regulation of cellular process	21	4827	0.0199	ENSMUSP00000000804,ENSMUSP00000005292,ENSMUSP00000022971,ENSMUSP00000028817,ENSMUSP00000032998,ENSMUSP00000039269,ENSMUSP00000047571,ENSMUSP00000054634,ENSMUSP00000058321,ENSMUSP00000065940,ENSMUSP00000071636,ENSMUSP00000079905,ENSMUSP00000082682,ENSMUSP00000096549,ENSMUSP00000099671,ENSMUSP00000110374,ENSMUSP00000116108,ENSMUSP00000117987,ENSMUSP00000128331,ENSMUSP00000132735,ENSMUSP00000134178	Arf1,Cdc42,Ddx39b,Ddx3x,Elavl1,Hmgb1,Hmgb2,Hnrnpd,Hnrnpk,Hnrnpu,Myc,Myh10,Nolc1,Pcna,Ppia,Prdx2,Prdx6,Ptrf,Rbmx,Rps3,Tcp1
GO:0045070	positive regulation of viral genome replication	2	31	0.0205	ENSMUSP00000000804,ENSMUSP00000117987	Ddx3x,Ppia
GO:0021549	cerebellum development	3	116	0.021	ENSMUSP00000034441,ENSMUSP00000099671,ENSMUSP00000132735	Aars,Hnrnpd,Myh10
GO:1903047	mitotic cell cycle process	5	404	0.021	ENSMUSP00000023269,ENSMUSP00000026387,ENSMUSP00000028817,ENSMUSP00000079905,ENSMUSP00000099671	Arf1,Myh10,Pcna,Rpl24,Sbds
GO:0097061	dendritic spine organization	2	32	0.0214	ENSMUSP00000054634,ENSMUSP00000079905	Arf1,Cdc42
GO:0045597	positive regulation of cell differentiation	8	1033	0.0223	ENSMUSP00000022971,ENSMUSP00000039269,ENSMUSP00000047571,ENSMUSP00000054634,ENSMUSP00000065940,ENSMUSP00000079905,ENSMUSP00000082682,ENSMUSP00000134178	Arf1,Cdc42,Ddx39b,Hmgb1,Hmgb2,Hnrnpk,Hnrnpu,Myc
GO:0051641	cellular localization	11	1792	0.0224	ENSMUSP00000000804,ENSMUSP00000020285,ENSMUSP00000025217,ENSMUSP00000035105,ENSMUSP00000047571,ENSMUSP00000054634,ENSMUSP00000070993,ENSMUSP00000079905,ENSMUSP00000088365,ENSMUSP00000099671,ENSMUSP00000134178	Arf1,Cdc42,Ddx39b,Ddx3x,Hnrnpu,Hspa9,Myh10,Rpsa,Sar1a,Ssb,Ywhae
GO:0006355	regulation of transcription, DNA-templated	15	2952	0.0229	ENSMUSP00000000804,ENSMUSP00000005292,ENSMUSP00000022971,ENSMUSP00000025511,ENSMUSP00000028817,ENSMUSP00000032998,ENSMUSP00000039269,ENSMUSP00000047571,ENSMUSP00000058321,ENSMUSP00000065940,ENSMUSP00000082682,ENSMUSP00000110374,ENSMUSP00000128331,ENSMUSP00000132735,ENSMUSP00000134178	Ddx39b,Ddx3x,Hmgb1,Hmgb2,Hnrnpd,Hnrnpk,Hnrnpu,Myc,Nolc1,Pcna,Prdx2,Ptrf,Rbmx,Rps14,Rps3
GO:0033993	response to lipid	7	825	0.0245	ENSMUSP00000005292,ENSMUSP00000028817,ENSMUSP00000039269,ENSMUSP00000047571,ENSMUSP00000065940,ENSMUSP00000082682,ENSMUSP00000132735	Hmgb1,Hmgb2,Hnrnpd,Hnrnpk,Hnrnpu,Pcna,Prdx2
GO:1902229	regulation of intrinsic apoptotic signaling pathway in response to DNA damage	2	35	0.0245	ENSMUSP00000032998,ENSMUSP00000039269	Hnrnpk,Rps3
GO:0006886	intracellular protein transport	6	616	0.0247	ENSMUSP00000020285,ENSMUSP00000025217,ENSMUSP00000035105,ENSMUSP00000070993,ENSMUSP00000088365,ENSMUSP00000134178	Ddx39b,Hspa9,Rpsa,Sar1a,Ssb,Ywhae
GO:0051247	positive regulation of protein metabolic process	10	1556	0.0248	ENSMUSP00000000804,ENSMUSP00000005292,ENSMUSP00000022971,ENSMUSP00000032998,ENSMUSP00000039269,ENSMUSP00000054634,ENSMUSP00000082682,ENSMUSP00000096549,ENSMUSP00000132735,ENSMUSP00000134178	Cdc42,Ddx39b,Ddx3x,Elavl1,Hmgb1,Hnrnpd,Hnrnpk,Myc,Prdx2,Rps3
GO:0009628	response to abiotic stimulus	8	1063	0.0253	ENSMUSP00000000804,ENSMUSP00000022971,ENSMUSP00000028817,ENSMUSP00000063714,ENSMUSP00000070993,ENSMUSP00000098405,ENSMUSP00000128331,ENSMUSP00000132735	Anxa7,Arhgdia,Ddx3x,Hnrnpd,Myc,Nolc1,Pcna,Ywhae
GO:0034614	cellular response to reactive oxygen species	3	127	0.0253	ENSMUSP00000005292,ENSMUSP00000032998,ENSMUSP00000132735	Hnrnpd,Prdx2,Rps3
GO:0040011	locomotion	8	1065	0.0254	ENSMUSP00000023269,ENSMUSP00000026387,ENSMUSP00000054634,ENSMUSP00000065940,ENSMUSP00000070993,ENSMUSP00000082682,ENSMUSP00000099671,ENSMUSP00000101862	Cap1,Cdc42,Hmgb1,Hmgb2,Myh10,Rpl24,Sbds,Ywhae
GO:0006935	chemotaxis	5	432	0.0258	ENSMUSP00000023269,ENSMUSP00000026387,ENSMUSP00000065940,ENSMUSP00000082682,ENSMUSP00000099671	Hmgb1,Hmgb2,Myh10,Rpl24,Sbds
GO:0006284	base-excision repair	2	37	0.0261	ENSMUSP00000028817,ENSMUSP00000082682	Hmgb1,Pcna
GO:0033120	positive regulation of RNA splicing	2	37	0.0261	ENSMUSP00000039269,ENSMUSP00000071636	Hnrnpk,Prdx6
GO:0006952	defense response	8	1079	0.0269	ENSMUSP00000000804,ENSMUSP00000005292,ENSMUSP00000054634,ENSMUSP00000063744,ENSMUSP00000065940,ENSMUSP00000082682,ENSMUSP00000089728,ENSMUSP00000109705	Capg,Cdc42,Ddx3x,Hmgb1,Hmgb2,Prdx2,Syncrip,Usp14
GO:0044092	negative regulation of molecular function	8	1078	0.0269	ENSMUSP00000000804,ENSMUSP00000005292,ENSMUSP00000022971,ENSMUSP00000023599,ENSMUSP00000039269,ENSMUSP00000047571,ENSMUSP00000070993,ENSMUSP00000089728	Ddx3x,Eif4a2,Hnrnpk,Hnrnpu,Myc,Prdx2,Usp14,Ywhae
GO:0002053	positive regulation of mesenchymal cell proliferation	2	38	0.027	ENSMUSP00000022971,ENSMUSP00000082682	Hmgb1,Myc
GO:0006900	vesicle budding from membrane	2	38	0.027	ENSMUSP00000020285,ENSMUSP00000079905	Arf1,Sar1a
GO:0007049	cell cycle	8	1085	0.0275	ENSMUSP00000022971,ENSMUSP00000023269,ENSMUSP00000026387,ENSMUSP00000028817,ENSMUSP00000032998,ENSMUSP00000047571,ENSMUSP00000079905,ENSMUSP00000099671	Arf1,Hnrnpu,Myc,Myh10,Pcna,Rpl24,Rps3,Sbds
GO:0050714	positive regulation of protein secretion	4	271	0.0275	ENSMUSP00000079905,ENSMUSP00000082682,ENSMUSP00000099671,ENSMUSP00000117987	Arf1,Hmgb1,Myh10,Ppia
GO:0046330	positive regulation of JNK cascade	3	134	0.0279	ENSMUSP00000032998,ENSMUSP00000054634,ENSMUSP00000082682	Cdc42,Hmgb1,Rps3
GO:0032784	regulation of DNA-templated transcription, elongation	2	41	0.0303	ENSMUSP00000047571,ENSMUSP00000134178	Ddx39b,Hnrnpu
GO:0045740	positive regulation of DNA replication	2	41	0.0303	ENSMUSP00000028817,ENSMUSP00000054634	Cdc42,Pcna
GO:0048534	hematopoietic or lymphoid organ development	6	659	0.0314	ENSMUSP00000005292,ENSMUSP00000025217,ENSMUSP00000025511,ENSMUSP00000026387,ENSMUSP00000082682,ENSMUSP00000099947	Hmgb1,Hspa9,Prdx2,Ptbp3,Rps14,Sbds
GO:0008360	regulation of cell shape	3	142	0.0318	ENSMUSP00000063714,ENSMUSP00000098405,ENSMUSP00000099671	Anxa7,Arhgdia,Myh10
GO:0014070	response to organic cyclic compound	7	883	0.0319	ENSMUSP00000039269,ENSMUSP00000047571,ENSMUSP00000063714,ENSMUSP00000065940,ENSMUSP00000082682,ENSMUSP00000098405,ENSMUSP00000132735	Anxa7,Arhgdia,Hmgb1,Hmgb2,Hnrnpd,Hnrnpk,Hnrnpu
GO:0033554	cellular response to stress	9	1370	0.0319	ENSMUSP00000000804,ENSMUSP00000005292,ENSMUSP00000022971,ENSMUSP00000028817,ENSMUSP00000032998,ENSMUSP00000070993,ENSMUSP00000082682,ENSMUSP00000132735,ENSMUSP00000134178	Ddx39b,Ddx3x,Hmgb1,Hnrnpd,Myc,Pcna,Prdx2,Rps3,Ywhae
GO:1903507	negative regulation of nucleic acid-templated transcription	8	1121	0.032	ENSMUSP00000022971,ENSMUSP00000023599,ENSMUSP00000025511,ENSMUSP00000028817,ENSMUSP00000039269,ENSMUSP00000047571,ENSMUSP00000065940,ENSMUSP00000082682	Eif4a2,Hmgb1,Hmgb2,Hnrnpk,Hnrnpu,Myc,Pcna,Rps14
GO:0000381	regulation of alternative mRNA splicing, via spliceosome	2	43	0.0321	ENSMUSP00000047571,ENSMUSP00000110374	Hnrnpu,Rbmx
GO:0099024	plasma membrane invagination	2	43	0.0321	ENSMUSP00000054634,ENSMUSP00000079905	Arf1,Cdc42
GO:0000245	spliceosomal complex assembly	2	45	0.0348	ENSMUSP00000110374,ENSMUSP00000134178	Ddx39b,Rbmx
GO:0043470	regulation of carbohydrate catabolic process	2	45	0.0348	ENSMUSP00000022971,ENSMUSP00000082682	Hmgb1,Myc
GO:0045581	negative regulation of T cell differentiation	2	45	0.0348	ENSMUSP00000005292,ENSMUSP00000082682	Hmgb1,Prdx2
GO:1903829	positive regulation of cellular protein localization	4	297	0.0352	ENSMUSP00000039269,ENSMUSP00000054634,ENSMUSP00000070993,ENSMUSP00000116108	Cdc42,Hnrnpk,Tcp1,Ywhae
GO:0022604	regulation of cell morphogenesis	5	478	0.0355	ENSMUSP00000039269,ENSMUSP00000054634,ENSMUSP00000063714,ENSMUSP00000098405,ENSMUSP00000099671	Anxa7,Arhgdia,Cdc42,Hnrnpk,Myh10
GO:0045646	regulation of erythrocyte differentiation	2	46	0.0355	ENSMUSP00000025217,ENSMUSP00000065940	Hmgb2,Hspa9
GO:0045931	positive regulation of mitotic cell cycle	3	152	0.0362	ENSMUSP00000000804,ENSMUSP00000047571,ENSMUSP00000082682	Ddx3x,Hmgb1,Hnrnpu
GO:0006457	protein folding	3	153	0.0363	ENSMUSP00000025217,ENSMUSP00000116108,ENSMUSP00000117987	Hspa9,Ppia,Tcp1
GO:0045893	positive regulation of transcription, DNA-templated	9	1413	0.0363	ENSMUSP00000000804,ENSMUSP00000022971,ENSMUSP00000039269,ENSMUSP00000047571,ENSMUSP00000065940,ENSMUSP00000082682,ENSMUSP00000110374,ENSMUSP00000128331,ENSMUSP00000134178	Ddx39b,Ddx3x,Hmgb1,Hmgb2,Hnrnpk,Hnrnpu,Myc,Nolc1,Rbmx
GO:0051493	regulation of cytoskeleton organization	5	484	0.0363	ENSMUSP00000032998,ENSMUSP00000047571,ENSMUSP00000063714,ENSMUSP00000079905,ENSMUSP00000109705	Arf1,Arhgdia,Capg,Hnrnpu,Rps3
GO:1903827	regulation of cellular protein localization	5	484	0.0363	ENSMUSP00000039269,ENSMUSP00000054634,ENSMUSP00000070993,ENSMUSP00000116108,ENSMUSP00000128331	Cdc42,Hnrnpk,Nolc1,Tcp1,Ywhae
GO:0000281	mitotic cytokinesis	2	48	0.037	ENSMUSP00000079905,ENSMUSP00000099671	Arf1,Myh10
GO:0032210	regulation of telomere maintenance via telomerase	2	48	0.037	ENSMUSP00000047571,ENSMUSP00000116108	Hnrnpu,Tcp1
GO:0006875	cellular metal ion homeostasis	5	492	0.038	ENSMUSP00000022971,ENSMUSP00000070993,ENSMUSP00000079905,ENSMUSP00000082682,ENSMUSP00000098405	Anxa7,Arf1,Hmgb1,Myc,Ywhae
GO:0014706	striated muscle tissue development	4	308	0.038	ENSMUSP00000022971,ENSMUSP00000047571,ENSMUSP00000054634,ENSMUSP00000099671	Cdc42,Hnrnpu,Myc,Myh10
GO:0032206	positive regulation of telomere maintenance	2	49	0.038	ENSMUSP00000116108,ENSMUSP00000132735	Hnrnpd,Tcp1
GO:0033674	positive regulation of kinase activity	5	499	0.0396	ENSMUSP00000000804,ENSMUSP00000005292,ENSMUSP00000032998,ENSMUSP00000054634,ENSMUSP00000082682	Cdc42,Ddx3x,Hmgb1,Prdx2,Rps3
GO:2001242	regulation of intrinsic apoptotic signaling pathway	3	160	0.0396	ENSMUSP00000000804,ENSMUSP00000032998,ENSMUSP00000039269	Ddx3x,Hnrnpk,Rps3
GO:0071702	organic substance transport	10	1716	0.0403	ENSMUSP00000020285,ENSMUSP00000022971,ENSMUSP00000025217,ENSMUSP00000035105,ENSMUSP00000070993,ENSMUSP00000079905,ENSMUSP00000082682,ENSMUSP00000088365,ENSMUSP00000116108,ENSMUSP00000134178	Arf1,Ddx39b,Hmgb1,Hspa9,Myc,Rpsa,Sar1a,Ssb,Tcp1,Ywhae
GO:0032270	positive regulation of cellular protein metabolic process	9	1462	0.0427	ENSMUSP00000000804,ENSMUSP00000005292,ENSMUSP00000022971,ENSMUSP00000032998,ENSMUSP00000054634,ENSMUSP00000082682,ENSMUSP00000096549,ENSMUSP00000132735,ENSMUSP00000134178	Cdc42,Ddx39b,Ddx3x,Elavl1,Hmgb1,Hnrnpd,Myc,Prdx2,Rps3
GO:0051017	actin filament bundle assembly	2	53	0.0427	ENSMUSP00000054634,ENSMUSP00000099671	Cdc42,Myh10
GO:0051726	regulation of cell cycle	7	954	0.0427	ENSMUSP00000000804,ENSMUSP00000022971,ENSMUSP00000023269,ENSMUSP00000047571,ENSMUSP00000054634,ENSMUSP00000082682,ENSMUSP00000134178	Cdc42,Ddx39b,Ddx3x,Hmgb1,Hnrnpu,Myc,Rpl24
GO:2001252	positive regulation of chromosome organization	3	166	0.0427	ENSMUSP00000047571,ENSMUSP00000116108,ENSMUSP00000132735	Hnrnpd,Hnrnpu,Tcp1
GO:0007266	Rho protein signal transduction	2	55	0.045	ENSMUSP00000054634,ENSMUSP00000063714	Arhgdia,Cdc42
GO:0032392	DNA geometric change	2	55	0.045	ENSMUSP00000000804,ENSMUSP00000082682	Ddx3x,Hmgb1
GO:0060999	positive regulation of dendritic spine development	2	55	0.045	ENSMUSP00000039269,ENSMUSP00000079905	Arf1,Hnrnpk
GO:0006928	movement of cell or subcellular component	8	1223	0.0458	ENSMUSP00000023269,ENSMUSP00000026387,ENSMUSP00000054634,ENSMUSP00000065940,ENSMUSP00000070993,ENSMUSP00000082682,ENSMUSP00000099671,ENSMUSP00000101862	Cap1,Cdc42,Hmgb1,Hmgb2,Myh10,Rpl24,Sbds,Ywhae
GO:0060326	cell chemotaxis	3	175	0.0471	ENSMUSP00000026387,ENSMUSP00000065940,ENSMUSP00000082682	Hmgb1,Hmgb2,Sbds
GO:0030307	positive regulation of cell growth	3	176	0.0476	ENSMUSP00000000804,ENSMUSP00000039269,ENSMUSP00000134178	Ddx39b,Ddx3x,Hnrnpk
GO:0051050	positive regulation of transport	7	987	0.0482	ENSMUSP00000039269,ENSMUSP00000054634,ENSMUSP00000070993,ENSMUSP00000079905,ENSMUSP00000082682,ENSMUSP00000099671,ENSMUSP00000117987	Arf1,Cdc42,Hmgb1,Hnrnpk,Myh10,Ppia,Ywhae
GO:0051049	regulation of transport	10	1782	0.0483	ENSMUSP00000020285,ENSMUSP00000022971,ENSMUSP00000039269,ENSMUSP00000054634,ENSMUSP00000070993,ENSMUSP00000079905,ENSMUSP00000082682,ENSMUSP00000099671,ENSMUSP00000117987,ENSMUSP00000128331	Arf1,Cdc42,Hmgb1,Hnrnpk,Myc,Myh10,Nolc1,Ppia,Sar1a,Ywhae
GO:0030031	cell projection assembly	4	341	0.0484	ENSMUSP00000054634,ENSMUSP00000071636,ENSMUSP00000099671,ENSMUSP00000109705	Capg,Cdc42,Myh10,Prdx6
