# Supplementary material for: Treatment With Medicinal Mushroom Extract Mixture Inhibits Translation and Reprograms Metabolism in Advanced Colorectal Cancer Animal Model as Evidenced by Tandem Mass Tags Proteomics Analysis
Source: Front Pharmacol. 2020 Aug 21;11:1202. doi: 10.3389/fphar.2020.01202 (PMC7472604; doi:10.3389/fphar.2020.01202)
Supplement: Supplementary file 4 [file DataSheet_4.xlsx]

## Sheet: Sheet1
#term ID	term description	observed gene count	background gene count	false discovery rate	matching proteins in your network (IDs)	matching proteins in your network (labels)
GO:0006418	tRNA aminoacylation for protein translation	6	43	1.68e-14	ENSMUSP00000003572,ENSMUSP00000025483,ENSMUSP00000034441,ENSMUSP00000045841,ENSMUSP00000101669,ENSMUSP00000132082	Aars,Eprs,Gars,Iars,Nars,Yars
GO:0006518	peptide metabolic process	6	440	1.27e-09	ENSMUSP00000003572,ENSMUSP00000025483,ENSMUSP00000034441,ENSMUSP00000045841,ENSMUSP00000101669,ENSMUSP00000132082	Aars,Eprs,Gars,Iars,Nars,Yars
GO:0106074	aminoacyl-tRNA metabolism involved in translational fidelity	2	12	5.12e-05	ENSMUSP00000034441,ENSMUSP00000132082	Aars,Iars
GO:0006417	regulation of translation	2	307	0.0126	ENSMUSP00000034441,ENSMUSP00000045841	Aars,Eprs
