# Supplementary material for: Treatment With Medicinal Mushroom Extract Mixture Inhibits Translation and Reprograms Metabolism in Advanced Colorectal Cancer Animal Model as Evidenced by Tandem Mass Tags Proteomics Analysis
Source: Front Pharmacol. 2020 Aug 21;11:1202. doi: 10.3389/fphar.2020.01202 (PMC7472604; doi:10.3389/fphar.2020.01202)
Supplement: Supplementary file 5 [file DataSheet_5.xlsx]

## Sheet: Sheet1
#term ID	term description	observed gene count	background gene count	false discovery rate	matching proteins in your network (IDs)	matching proteins in your network (labels)
GO:0006360	transcription by RNA polymerase I	4	28	3.69e-08	ENSMUSP00000058321,ENSMUSP00000060858,ENSMUSP00000097809,ENSMUSP00000121007	Polr1a,Polr1e,Ptrf,Ttf1
GO:0006361	transcription initiation from RNA polymerase I promoter	3	12	1.72e-06	ENSMUSP00000058321,ENSMUSP00000097809,ENSMUSP00000121007	Polr1e,Ptrf,Ttf1
GO:0006363	termination of RNA polymerase I transcription	2	4	0.00016	ENSMUSP00000058321,ENSMUSP00000097809	Ptrf,Ttf1
GO:0009303	rRNA transcription	2	15	0.0011	ENSMUSP00000058321,ENSMUSP00000060858	Polr1a,Ptrf
