# Supplementary material for: Treatment With Medicinal Mushroom Extract Mixture Inhibits Translation and Reprograms Metabolism in Advanced Colorectal Cancer Animal Model as Evidenced by Tandem Mass Tags Proteomics Analysis
Source: Front Pharmacol. 2020 Aug 21;11:1202. doi: 10.3389/fphar.2020.01202 (PMC7472604; doi:10.3389/fphar.2020.01202)
Supplement: Supplementary file 6 [file DataSheet_6.xlsx]

## Sheet: Sheet1
#term ID	term description	observed gene count	background gene count	false discovery rate	matching proteins in your network (IDs)	matching proteins in your network (labels)
GO:0090114	COPII-coated vesicle budding	5	17	6.18e-13	ENSMUSP00000020285,ENSMUSP00000021375,ENSMUSP00000032440,ENSMUSP00000074387,ENSMUSP00000092157	Preb,Sar1a,Sec13,Sec23a,Sec31a
GO:0090110	COPII-coated vesicle cargo loading	4	8	3.2e-11	ENSMUSP00000020285,ENSMUSP00000021375,ENSMUSP00000032440,ENSMUSP00000092157	Sar1a,Sec13,Sec23a,Sec31a
GO:0016192	vesicle-mediated transport	6	1020	1.7e-07	ENSMUSP00000020285,ENSMUSP00000021375,ENSMUSP00000032440,ENSMUSP00000064900,ENSMUSP00000074387,ENSMUSP00000092157	Preb,Sar1a,Sec13,Sec23a,Sec31a,Sec31b
GO:0015031	protein transport	6	1129	2.84e-07	ENSMUSP00000020285,ENSMUSP00000021375,ENSMUSP00000032440,ENSMUSP00000064900,ENSMUSP00000074387,ENSMUSP00000092157	Preb,Sar1a,Sec13,Sec23a,Sec31a,Sec31b
GO:0065003	protein-containing complex assembly	5	1292	3.08e-05	ENSMUSP00000020285,ENSMUSP00000021375,ENSMUSP00000032440,ENSMUSP00000074387,ENSMUSP00000092157	Preb,Sar1a,Sec13,Sec23a,Sec31a
GO:0060628	regulation of ER to Golgi vesicle-mediated transport	2	14	5.26e-05	ENSMUSP00000020285,ENSMUSP00000074387	Preb,Sar1a
GO:0034622	cellular protein-containing complex assembly	4	687	8.58e-05	ENSMUSP00000020285,ENSMUSP00000021375,ENSMUSP00000032440,ENSMUSP00000092157	Sar1a,Sec13,Sec23a,Sec31a
GO:0006886	intracellular protein transport	3	616	0.0021	ENSMUSP00000020285,ENSMUSP00000021375,ENSMUSP00000074387	Preb,Sar1a,Sec23a
GO:0043254	regulation of protein complex assembly	2	409	0.0216	ENSMUSP00000020285,ENSMUSP00000074387	Preb,Sar1a
