# Supplementary material for: Treatment With Medicinal Mushroom Extract Mixture Inhibits Translation and Reprograms Metabolism in Advanced Colorectal Cancer Animal Model as Evidenced by Tandem Mass Tags Proteomics Analysis
Source: Front Pharmacol. 2020 Aug 21;11:1202. doi: 10.3389/fphar.2020.01202 (PMC7472604; doi:10.3389/fphar.2020.01202)
Supplement: Supplementary file 7 [file DataSheet_7.xlsx]

## Sheet: Sheet1
#term ID	term description	observed gene count	background gene count	false discovery rate	matching proteins in your network (IDs)	matching proteins in your network (labels)
GO:0018076	N-terminal peptidyl-lysine acetylation	2	3	0.00013	ENSMUSP00000023165,ENSMUSP00000066789	Crebbp,Ep300
GO:0031648	protein destabilization	2	41	0.0029	ENSMUSP00000023165,ENSMUSP00000066789	Crebbp,Ep300
GO:0006325	chromatin organization	3	593	0.008	ENSMUSP00000023165,ENSMUSP00000044188,ENSMUSP00000066789	Crebbp,Ep300,Ptma
GO:0034644	cellular response to UV	2	79	0.008	ENSMUSP00000023165,ENSMUSP00000066789	Crebbp,Ep300
GO:0016573	histone acetylation	2	100	0.0082	ENSMUSP00000023165,ENSMUSP00000066789	Crebbp,Ep300
GO:0050792	regulation of viral process	2	155	0.0097	ENSMUSP00000023165,ENSMUSP00000066789	Crebbp,Ep300
GO:0071824	protein-DNA complex subunit organization	2	173	0.0107	ENSMUSP00000044188,ENSMUSP00000066789	Ep300,Ptma
GO:0051091	positive regulation of DNA-binding transcription factor activity	2	230	0.0161	ENSMUSP00000023165,ENSMUSP00000066789	Crebbp,Ep300
GO:0048511	rhythmic process	2	279	0.0196	ENSMUSP00000023165,ENSMUSP00000066789	Crebbp,Ep300
