# Supplementary material for: Treatment With Medicinal Mushroom Extract Mixture Inhibits Translation and Reprograms Metabolism in Advanced Colorectal Cancer Animal Model as Evidenced by Tandem Mass Tags Proteomics Analysis
Source: Front Pharmacol. 2020 Aug 21;11:1202. doi: 10.3389/fphar.2020.01202 (PMC7472604; doi:10.3389/fphar.2020.01202)
Supplement: Supplementary file 8 [file DataSheet_8.xlsx]

## Sheet: Sheet1
#term ID	term description	observed gene count	background gene count	false discovery rate	matching proteins in your network (IDs)	matching proteins in your network (labels)
GO:0043065	positive regulation of apoptotic process	6	601	3.4e-06	ENSMUSP00000001780,ENSMUSP00000029266,ENSMUSP00000045770,ENSMUSP00000064385,ENSMUSP00000091238,ENSMUSP00000112843	Akt1,Anxa5,Casp3,S100a8,S100a9,Tlr4
GO:0021782	glial cell development	4	93	3.57e-06	ENSMUSP00000001780,ENSMUSP00000045770,ENSMUSP00000064385,ENSMUSP00000112843	Akt1,S100a8,S100a9,Tlr4
GO:0006954	inflammatory response	5	454	1.82e-05	ENSMUSP00000001780,ENSMUSP00000026881,ENSMUSP00000045770,ENSMUSP00000064385,ENSMUSP00000112843	Akt1,Ly96,S100a8,S100a9,Tlr4
GO:0014002	astrocyte development	3	27	1.82e-05	ENSMUSP00000045770,ENSMUSP00000064385,ENSMUSP00000112843	S100a8,S100a9,Tlr4
GO:0031663	lipopolysaccharide-mediated signaling pathway	3	32	2.1e-05	ENSMUSP00000001780,ENSMUSP00000026881,ENSMUSP00000045770	Akt1,Ly96,Tlr4
GO:0070887	cellular response to chemical stimulus	7	2287	2.1e-05	ENSMUSP00000001780,ENSMUSP00000026881,ENSMUSP00000029266,ENSMUSP00000045770,ENSMUSP00000064385,ENSMUSP00000091238,ENSMUSP00000112843	Akt1,Anxa5,Casp3,Ly96,S100a8,S100a9,Tlr4
GO:0080134	regulation of response to stress	6	1167	2.1e-05	ENSMUSP00000001780,ENSMUSP00000026881,ENSMUSP00000029266,ENSMUSP00000045770,ENSMUSP00000064385,ENSMUSP00000112843	Akt1,Anxa5,Ly96,S100a8,S100a9,Tlr4
GO:0070488	neutrophil aggregation	2	2	4.67e-05	ENSMUSP00000064385,ENSMUSP00000112843	S100a8,S100a9
GO:0006950	response to stress	7	2899	4.79e-05	ENSMUSP00000001780,ENSMUSP00000026881,ENSMUSP00000029266,ENSMUSP00000045770,ENSMUSP00000064385,ENSMUSP00000091238,ENSMUSP00000112843	Akt1,Anxa5,Casp3,Ly96,S100a8,S100a9,Tlr4
GO:0032101	regulation of response to external stimulus	5	681	4.79e-05	ENSMUSP00000026881,ENSMUSP00000029266,ENSMUSP00000045770,ENSMUSP00000064385,ENSMUSP00000112843	Anxa5,Ly96,S100a8,S100a9,Tlr4
GO:0031349	positive regulation of defense response	4	268	5.01e-05	ENSMUSP00000026881,ENSMUSP00000045770,ENSMUSP00000064385,ENSMUSP00000112843	Ly96,S100a8,S100a9,Tlr4
GO:0032103	positive regulation of response to external stimulus	4	285	6.04e-05	ENSMUSP00000026881,ENSMUSP00000045770,ENSMUSP00000064385,ENSMUSP00000112843	Ly96,S100a8,S100a9,Tlr4
GO:0002376	immune system process	6	1703	6.5e-05	ENSMUSP00000001780,ENSMUSP00000026881,ENSMUSP00000045770,ENSMUSP00000064385,ENSMUSP00000091238,ENSMUSP00000112843	Akt1,Casp3,Ly96,S100a8,S100a9,Tlr4
GO:0030193	regulation of blood coagulation	3	76	6.5e-05	ENSMUSP00000029266,ENSMUSP00000045770,ENSMUSP00000112843	Anxa5,S100a9,Tlr4
GO:0032496	response to lipopolysaccharide	4	298	6.5e-05	ENSMUSP00000001780,ENSMUSP00000026881,ENSMUSP00000045770,ENSMUSP00000091238	Akt1,Casp3,Ly96,Tlr4
GO:0032497	detection of lipopolysaccharide	2	4	6.5e-05	ENSMUSP00000026881,ENSMUSP00000045770	Ly96,Tlr4
GO:0051707	response to other organism	5	779	6.5e-05	ENSMUSP00000001780,ENSMUSP00000026881,ENSMUSP00000045770,ENSMUSP00000091238,ENSMUSP00000112843	Akt1,Casp3,Ly96,S100a9,Tlr4
GO:0009605	response to external stimulus	6	1794	7.22e-05	ENSMUSP00000001780,ENSMUSP00000026881,ENSMUSP00000045770,ENSMUSP00000064385,ENSMUSP00000091238,ENSMUSP00000112843	Akt1,Casp3,Ly96,S100a8,S100a9,Tlr4
GO:0007417	central nervous system development	5	892	7.91e-05	ENSMUSP00000001780,ENSMUSP00000045770,ENSMUSP00000064385,ENSMUSP00000091238,ENSMUSP00000112843	Akt1,Casp3,S100a8,S100a9,Tlr4
GO:0018119	peptidyl-cysteine S-nitrosylation	2	6	8.58e-05	ENSMUSP00000064385,ENSMUSP00000112843	S100a8,S100a9
GO:0050729	positive regulation of inflammatory response	3	116	0.00017	ENSMUSP00000045770,ENSMUSP00000064385,ENSMUSP00000112843	S100a8,S100a9,Tlr4
GO:0071417	cellular response to organonitrogen compound	4	448	0.00018	ENSMUSP00000001780,ENSMUSP00000029266,ENSMUSP00000045770,ENSMUSP00000091238	Akt1,Anxa5,Casp3,Tlr4
GO:0009636	response to toxic substance	4	471	0.0002	ENSMUSP00000045770,ENSMUSP00000064385,ENSMUSP00000091238,ENSMUSP00000112843	Casp3,S100a8,S100a9,Tlr4
GO:0002791	regulation of peptide secretion	4	479	0.00021	ENSMUSP00000029266,ENSMUSP00000045770,ENSMUSP00000064385,ENSMUSP00000112843	Anxa5,S100a8,S100a9,Tlr4
GO:0034142	toll-like receptor 4 signaling pathway	2	14	0.00028	ENSMUSP00000026881,ENSMUSP00000045770	Ly96,Tlr4
GO:0043085	positive regulation of catalytic activity	5	1239	0.00028	ENSMUSP00000001780,ENSMUSP00000045770,ENSMUSP00000064385,ENSMUSP00000091238,ENSMUSP00000112843	Akt1,Casp3,S100a8,S100a9,Tlr4
GO:0045087	innate immune response	4	534	0.00029	ENSMUSP00000026881,ENSMUSP00000045770,ENSMUSP00000064385,ENSMUSP00000112843	Ly96,S100a8,S100a9,Tlr4
GO:0002523	leukocyte migration involved in inflammatory response	2	16	0.00031	ENSMUSP00000064385,ENSMUSP00000112843	S100a8,S100a9
GO:0009967	positive regulation of signal transduction	5	1433	0.00046	ENSMUSP00000001780,ENSMUSP00000026881,ENSMUSP00000045770,ENSMUSP00000064385,ENSMUSP00000112843	Akt1,Ly96,S100a8,S100a9,Tlr4
GO:1901700	response to oxygen-containing compound	5	1429	0.00046	ENSMUSP00000001780,ENSMUSP00000026881,ENSMUSP00000029266,ENSMUSP00000045770,ENSMUSP00000091238	Akt1,Anxa5,Casp3,Ly96,Tlr4
GO:0048522	positive regulation of cellular process	7	4827	0.00049	ENSMUSP00000001780,ENSMUSP00000026881,ENSMUSP00000029266,ENSMUSP00000045770,ENSMUSP00000064385,ENSMUSP00000091238,ENSMUSP00000112843	Akt1,Anxa5,Casp3,Ly96,S100a8,S100a9,Tlr4
GO:0043281	regulation of cysteine-type endopeptidase activity involved in apoptotic process	3	207	0.00056	ENSMUSP00000001780,ENSMUSP00000064385,ENSMUSP00000112843	Akt1,S100a8,S100a9
GO:0030194	positive regulation of blood coagulation	2	25	0.00057	ENSMUSP00000045770,ENSMUSP00000112843	S100a9,Tlr4
GO:0038061	NIK/NF-kappaB signaling	2	27	0.00063	ENSMUSP00000001780,ENSMUSP00000045770	Akt1,Tlr4
GO:0022008	neurogenesis	5	1650	0.00072	ENSMUSP00000001780,ENSMUSP00000045770,ENSMUSP00000064385,ENSMUSP00000091238,ENSMUSP00000112843	Akt1,Casp3,S100a8,S100a9,Tlr4
GO:0010646	regulation of cell communication	6	3130	0.0008	ENSMUSP00000001780,ENSMUSP00000026881,ENSMUSP00000029266,ENSMUSP00000045770,ENSMUSP00000064385,ENSMUSP00000112843	Akt1,Anxa5,Ly96,S100a8,S100a9,Tlr4
GO:0023051	regulation of signaling	6	3150	0.00082	ENSMUSP00000001780,ENSMUSP00000026881,ENSMUSP00000029266,ENSMUSP00000045770,ENSMUSP00000064385,ENSMUSP00000112843	Akt1,Anxa5,Ly96,S100a8,S100a9,Tlr4
GO:1901653	cellular response to peptide	3	260	0.00086	ENSMUSP00000001780,ENSMUSP00000029266,ENSMUSP00000045770	Akt1,Anxa5,Tlr4
GO:0006915	apoptotic process	4	809	0.00088	ENSMUSP00000001780,ENSMUSP00000064385,ENSMUSP00000091238,ENSMUSP00000112843	Akt1,Casp3,S100a8,S100a9
GO:0043029	T cell homeostasis	2	36	0.0009	ENSMUSP00000001780,ENSMUSP00000091238	Akt1,Casp3
GO:0051049	regulation of transport	5	1782	0.00093	ENSMUSP00000001780,ENSMUSP00000029266,ENSMUSP00000045770,ENSMUSP00000064385,ENSMUSP00000112843	Akt1,Anxa5,S100a8,S100a9,Tlr4
GO:0097194	execution phase of apoptosis	2	38	0.00096	ENSMUSP00000001780,ENSMUSP00000091238	Akt1,Casp3
GO:0002793	positive regulation of peptide secretion	3	301	0.0011	ENSMUSP00000045770,ENSMUSP00000064385,ENSMUSP00000112843	S100a8,S100a9,Tlr4
GO:0045429	positive regulation of nitric oxide biosynthetic process	2	43	0.0011	ENSMUSP00000001780,ENSMUSP00000045770	Akt1,Tlr4
GO:0071310	cellular response to organic substance	5	1858	0.0011	ENSMUSP00000001780,ENSMUSP00000026881,ENSMUSP00000029266,ENSMUSP00000045770,ENSMUSP00000091238	Akt1,Anxa5,Casp3,Ly96,Tlr4
GO:1901701	cellular response to oxygen-containing compound	4	870	0.0011	ENSMUSP00000001780,ENSMUSP00000026881,ENSMUSP00000029266,ENSMUSP00000045770	Akt1,Anxa5,Ly96,Tlr4
GO:1904407	positive regulation of nitric oxide metabolic process	2	43	0.0011	ENSMUSP00000001780,ENSMUSP00000045770	Akt1,Tlr4
GO:0007249	I-kappaB kinase/NF-kappaB signaling	2	46	0.0012	ENSMUSP00000001780,ENSMUSP00000045770	Akt1,Tlr4
GO:1902533	positive regulation of intracellular signal transduction	4	927	0.0012	ENSMUSP00000001780,ENSMUSP00000045770,ENSMUSP00000064385,ENSMUSP00000112843	Akt1,S100a8,S100a9,Tlr4
GO:0001101	response to acid chemical	3	334	0.0014	ENSMUSP00000001780,ENSMUSP00000045770,ENSMUSP00000091238	Akt1,Casp3,Tlr4
GO:0010038	response to metal ion	3	344	0.0014	ENSMUSP00000001780,ENSMUSP00000029266,ENSMUSP00000091238	Akt1,Anxa5,Casp3
GO:0045862	positive regulation of proteolysis	3	334	0.0014	ENSMUSP00000001780,ENSMUSP00000064385,ENSMUSP00000112843	Akt1,S100a8,S100a9
GO:0051050	positive regulation of transport	4	987	0.0014	ENSMUSP00000001780,ENSMUSP00000045770,ENSMUSP00000064385,ENSMUSP00000112843	Akt1,S100a8,S100a9,Tlr4
GO:0030593	neutrophil chemotaxis	2	58	0.0016	ENSMUSP00000064385,ENSMUSP00000112843	S100a8,S100a9
GO:0006979	response to oxidative stress	3	377	0.0018	ENSMUSP00000001780,ENSMUSP00000045770,ENSMUSP00000091238	Akt1,Casp3,Tlr4
GO:0030888	regulation of B cell proliferation	2	64	0.0018	ENSMUSP00000045770,ENSMUSP00000091238	Casp3,Tlr4
GO:2001244	positive regulation of intrinsic apoptotic signaling pathway	2	64	0.0018	ENSMUSP00000064385,ENSMUSP00000112843	S100a8,S100a9
GO:0000079	regulation of cyclin-dependent protein serine/threonine kinase activity	2	66	0.0019	ENSMUSP00000001780,ENSMUSP00000091238	Akt1,Casp3
GO:2001233	regulation of apoptotic signaling pathway	3	401	0.0019	ENSMUSP00000001780,ENSMUSP00000064385,ENSMUSP00000112843	Akt1,S100a8,S100a9
GO:0001933	negative regulation of protein phosphorylation	3	426	0.0022	ENSMUSP00000001780,ENSMUSP00000045770,ENSMUSP00000091238	Akt1,Casp3,Tlr4
GO:0006919	activation of cysteine-type endopeptidase activity involved in apoptotic process	2	74	0.0022	ENSMUSP00000064385,ENSMUSP00000112843	S100a8,S100a9
GO:0071900	regulation of protein serine/threonine kinase activity	3	435	0.0023	ENSMUSP00000001780,ENSMUSP00000045770,ENSMUSP00000091238	Akt1,Casp3,Tlr4
GO:0098869	cellular oxidant detoxification	2	79	0.0024	ENSMUSP00000064385,ENSMUSP00000112843	S100a8,S100a9
GO:0032268	regulation of cellular protein metabolic process	5	2443	0.0025	ENSMUSP00000001780,ENSMUSP00000045770,ENSMUSP00000064385,ENSMUSP00000091238,ENSMUSP00000112843	Akt1,Casp3,S100a8,S100a9,Tlr4
GO:0032760	positive regulation of tumor necrosis factor production	2	82	0.0026	ENSMUSP00000026881,ENSMUSP00000045770	Ly96,Tlr4
GO:0070542	response to fatty acid	2	90	0.0029	ENSMUSP00000001780,ENSMUSP00000045770	Akt1,Tlr4
GO:0032270	positive regulation of cellular protein metabolic process	4	1462	0.0043	ENSMUSP00000001780,ENSMUSP00000045770,ENSMUSP00000064385,ENSMUSP00000112843	Akt1,S100a8,S100a9,Tlr4
GO:0043123	positive regulation of I-kappaB kinase/NF-kappaB signaling	2	115	0.0043	ENSMUSP00000001780,ENSMUSP00000045770	Akt1,Tlr4
GO:1901216	positive regulation of neuron death	2	113	0.0043	ENSMUSP00000045770,ENSMUSP00000091238	Casp3,Tlr4
GO:0051239	regulation of multicellular organismal process	5	2858	0.0045	ENSMUSP00000001780,ENSMUSP00000026881,ENSMUSP00000029266,ENSMUSP00000045770,ENSMUSP00000112843	Akt1,Anxa5,Ly96,S100a9,Tlr4
GO:0009411	response to UV	2	139	0.0058	ENSMUSP00000001780,ENSMUSP00000091238	Akt1,Casp3
GO:0051345	positive regulation of hydrolase activity	3	652	0.0058	ENSMUSP00000001780,ENSMUSP00000064385,ENSMUSP00000112843	Akt1,S100a8,S100a9
GO:0007166	cell surface receptor signaling pathway	4	1683	0.0067	ENSMUSP00000001780,ENSMUSP00000026881,ENSMUSP00000045770,ENSMUSP00000091238	Akt1,Casp3,Ly96,Tlr4
GO:0051240	positive regulation of multicellular organismal process	4	1695	0.0068	ENSMUSP00000001780,ENSMUSP00000026881,ENSMUSP00000045770,ENSMUSP00000112843	Akt1,Ly96,S100a9,Tlr4
GO:0043409	negative regulation of MAPK cascade	2	161	0.0072	ENSMUSP00000001780,ENSMUSP00000045770	Akt1,Tlr4
GO:0050954	sensory perception of mechanical stimulus	2	170	0.0078	ENSMUSP00000045770,ENSMUSP00000091238	Casp3,Tlr4
GO:0046328	regulation of JNK cascade	2	174	0.0082	ENSMUSP00000001780,ENSMUSP00000045770	Akt1,Tlr4
GO:0018193	peptidyl-amino acid modification	3	789	0.0089	ENSMUSP00000001780,ENSMUSP00000064385,ENSMUSP00000112843	Akt1,S100a8,S100a9
GO:0065008	regulation of biological quality	5	3420	0.0089	ENSMUSP00000001780,ENSMUSP00000029266,ENSMUSP00000045770,ENSMUSP00000091238,ENSMUSP00000112843	Akt1,Anxa5,Casp3,S100a9,Tlr4
GO:0006914	autophagy	2	192	0.0093	ENSMUSP00000064385,ENSMUSP00000112843	S100a8,S100a9
GO:0009725	response to hormone	3	829	0.0098	ENSMUSP00000001780,ENSMUSP00000029266,ENSMUSP00000091238	Akt1,Anxa5,Casp3
GO:0000302	response to reactive oxygen species	2	200	0.01	ENSMUSP00000001780,ENSMUSP00000091238	Akt1,Casp3
GO:0019538	protein metabolic process	5	3580	0.0103	ENSMUSP00000001780,ENSMUSP00000045770,ENSMUSP00000064385,ENSMUSP00000091238,ENSMUSP00000112843	Akt1,Casp3,S100a8,S100a9,Tlr4
GO:0032501	multicellular organismal process	6	5888	0.0111	ENSMUSP00000001780,ENSMUSP00000029266,ENSMUSP00000045770,ENSMUSP00000064385,ENSMUSP00000091238,ENSMUSP00000112843	Akt1,Anxa5,Casp3,S100a8,S100a9,Tlr4
GO:0071375	cellular response to peptide hormone stimulus	2	218	0.0112	ENSMUSP00000001780,ENSMUSP00000029266	Akt1,Anxa5
GO:0009612	response to mechanical stimulus	2	219	0.0113	ENSMUSP00000001780,ENSMUSP00000045770	Akt1,Tlr4
GO:0097305	response to alcohol	2	228	0.012	ENSMUSP00000001780,ENSMUSP00000045770	Akt1,Tlr4
GO:0051091	positive regulation of DNA-binding transcription factor activity	2	230	0.0122	ENSMUSP00000001780,ENSMUSP00000045770	Akt1,Tlr4
GO:0006469	negative regulation of protein kinase activity	2	241	0.0133	ENSMUSP00000001780,ENSMUSP00000091238	Akt1,Casp3
GO:0032880	regulation of protein localization	3	947	0.0133	ENSMUSP00000001780,ENSMUSP00000029266,ENSMUSP00000045770	Akt1,Anxa5,Tlr4
GO:0071214	cellular response to abiotic stimulus	2	272	0.0163	ENSMUSP00000001780,ENSMUSP00000091238	Akt1,Casp3
GO:0001666	response to hypoxia	2	278	0.0168	ENSMUSP00000001780,ENSMUSP00000091238	Akt1,Casp3
GO:0009628	response to abiotic stimulus	3	1063	0.0176	ENSMUSP00000001780,ENSMUSP00000045770,ENSMUSP00000091238	Akt1,Casp3,Tlr4
GO:0042060	wound healing	2	304	0.0193	ENSMUSP00000029266,ENSMUSP00000091238	Anxa5,Casp3
GO:0006417	regulation of translation	2	307	0.0196	ENSMUSP00000001780,ENSMUSP00000112843	Akt1,S100a9
GO:0071902	positive regulation of protein serine/threonine kinase activity	2	309	0.0196	ENSMUSP00000001780,ENSMUSP00000045770	Akt1,Tlr4
GO:0006464	cellular protein modification process	4	2471	0.0205	ENSMUSP00000001780,ENSMUSP00000045770,ENSMUSP00000064385,ENSMUSP00000112843	Akt1,S100a8,S100a9,Tlr4
GO:0046677	response to antibiotic	2	317	0.0205	ENSMUSP00000045770,ENSMUSP00000091238	Casp3,Tlr4
GO:0051179	localization	5	4315	0.0205	ENSMUSP00000001780,ENSMUSP00000029266,ENSMUSP00000045770,ENSMUSP00000064385,ENSMUSP00000112843	Akt1,Anxa5,S100a8,S100a9,Tlr4
GO:0002682	regulation of immune system process	3	1165	0.0213	ENSMUSP00000026881,ENSMUSP00000045770,ENSMUSP00000091238	Casp3,Ly96,Tlr4
GO:0007169	transmembrane receptor protein tyrosine kinase signaling pathway	2	360	0.0249	ENSMUSP00000001780,ENSMUSP00000091238	Akt1,Casp3
GO:0010648	negative regulation of cell communication	3	1269	0.0261	ENSMUSP00000001780,ENSMUSP00000029266,ENSMUSP00000045770	Akt1,Anxa5,Tlr4
GO:0023057	negative regulation of signaling	3	1271	0.0262	ENSMUSP00000001780,ENSMUSP00000029266,ENSMUSP00000045770	Akt1,Anxa5,Tlr4
GO:0035556	intracellular signal transduction	3	1274	0.0262	ENSMUSP00000001780,ENSMUSP00000045770,ENSMUSP00000091238	Akt1,Casp3,Tlr4
GO:0051098	regulation of binding	2	376	0.0265	ENSMUSP00000001780,ENSMUSP00000045770	Akt1,Tlr4
GO:0050708	regulation of protein secretion	2	439	0.034	ENSMUSP00000029266,ENSMUSP00000045770	Anxa5,Tlr4
GO:0071363	cellular response to growth factor stimulus	2	437	0.034	ENSMUSP00000001780,ENSMUSP00000091238	Akt1,Casp3
GO:0003008	system process	3	1454	0.0356	ENSMUSP00000001780,ENSMUSP00000045770,ENSMUSP00000091238	Akt1,Casp3,Tlr4
GO:0009056	catabolic process	3	1478	0.0366	ENSMUSP00000001780,ENSMUSP00000064385,ENSMUSP00000112843	Akt1,S100a8,S100a9
GO:0042592	homeostatic process	3	1494	0.0372	ENSMUSP00000001780,ENSMUSP00000045770,ENSMUSP00000091238	Akt1,Casp3,Tlr4
GO:0048585	negative regulation of response to stimulus	3	1496	0.0372	ENSMUSP00000001780,ENSMUSP00000029266,ENSMUSP00000045770	Akt1,Anxa5,Tlr4
GO:0071407	cellular response to organic cyclic compound	2	475	0.0379	ENSMUSP00000001780,ENSMUSP00000091238	Akt1,Casp3
GO:0048699	generation of neurons	3	1538	0.0397	ENSMUSP00000001780,ENSMUSP00000091238,ENSMUSP00000112843	Akt1,Casp3,S100a9
GO:0051051	negative regulation of transport	2	509	0.0422	ENSMUSP00000001780,ENSMUSP00000029266	Akt1,Anxa5
GO:0042127	regulation of cell population proliferation	3	1594	0.0428	ENSMUSP00000001780,ENSMUSP00000045770,ENSMUSP00000091238	Akt1,Casp3,Tlr4
GO:0010975	regulation of neuron projection development	2	547	0.0469	ENSMUSP00000001780,ENSMUSP00000112843	Akt1,S100a9
GO:0044057	regulation of system process	2	546	0.0469	ENSMUSP00000001780,ENSMUSP00000045770	Akt1,Tlr4
